# Supplementary material for: Small auxin-up RNA promotes GmMYB176 gene transcription to modulate seed isoflavone accumulation in soybean
Source: Front Plant Sci. 2026 May 7;17:1841460. doi: 10.3389/fpls.2026.1841460 (PMC13190601; doi:10.3389/fpls.2026.1841460)
Supplement: Supplementary Data S1 — Quantitative results of target metabolites between GmSAUR and WT [file Table1.xlsx]

## Sheet: Sheet1
Supplemental Data S1. Quantitative results of target metabolites between GmSAUR and WT.
Sample Name		SA-1	SA-2	SA-3	CK-1	CK-2	CK-3
mass (mg)		20.7	20.4	20.3	20.8	20.5	20.9
Final Volume (μL)		200	200	200	200	200	200
Final Concentration (nmol/L)	Alpinetin	N/A	N/A	N/A	N/A	N/A	N/A
	Apigenin 7-glucoside	N/A	N/A	N/A	N/A	N/A	N/A
	7,4'-Di-O-methylapigenin	N/A	N/A	N/A	N/A	N/A	N/A
	Nobiletin	N/A	N/A	N/A	N/A	N/A	N/A
	6,2'-Dihydroxyflavone	N/A	N/A	N/A	N/A	N/A	N/A
	Tricin	4393.65	4377.08	4418.97	4584.27	4523.37	4556.39
	Icariside I	N/A	N/A	N/A	N/A	N/A	N/A
	5,7,3',4'-Tetramethoxyflavone	N/A	N/A	N/A	N/A	N/A	N/A
	5,​7,​4'-​Trimethoxyflavone	N/A	N/A	N/A	N/A	N/A	N/A
	6-Hydroxyflavone	N/A	N/A	N/A	N/A	N/A	N/A
	7,4'-Dihydroxyflavone	N/A	N/A	N/A	N/A	N/A	N/A
	Scutellarein tetramethyl ether	N/A	N/A	N/A	N/A	N/A	N/A
	Licochalcone E	N/A	N/A	N/A	N/A	N/A	N/A
	Acacetin	N/A	N/A	N/A	N/A	N/A	N/A
	Licoflavone A	N/A	N/A	N/A	N/A	N/A	N/A
	Diosmetin	N/A	N/A	N/A	N/A	N/A	N/A
	Linarin	N/A	N/A	N/A	N/A	N/A	N/A
	Sinensetin	N/A	N/A	N/A	N/A	N/A	N/A
	Eupatorin	N/A	N/A	N/A	N/A	N/A	N/A
	Quercetin	4905.08	4953.81	4951.5	4246.45	4232.97	4229.81
	Scutellarin	N/A	N/A	N/A	N/A	N/A	N/A
	5-Hydroxyflavone	N/A	N/A	N/A	N/A	N/A	N/A
	Baicalin	N/A	N/A	N/A	N/A	N/A	N/A
	Licochalcone C	N/A	N/A	N/A	N/A	N/A	N/A
	Echinatin	N/A	N/A	N/A	N/A	N/A	N/A
	Chrysosplenetin	N/A	N/A	N/A	N/A	N/A	N/A
	Tangeretin	N/A	N/A	N/A	N/A	N/A	N/A
	4,4'-Dimethoxychalcone	N/A	N/A	N/A	N/A	N/A	N/A
	5-Methoxyflavone	N/A	N/A	N/A	N/A	N/A	N/A
	Apigenin-7-glucuronide	N/A	N/A	N/A	N/A	N/A	N/A
	5-O-Demethylnobiletin	N/A	N/A	N/A	N/A	N/A	N/A
	Flavonol	N/A	N/A	N/A	N/A	N/A	N/A
	Chalcone	N/A	N/A	N/A	N/A	N/A	N/A
	Cynaroside	N/A	N/A	N/A	N/A	N/A	N/A
	Tectochrysin	N/A	N/A	N/A	N/A	N/A	N/A
	Genkwanin	N/A	N/A	N/A	N/A	N/A	N/A
	Deguelin	N/A	N/A	N/A	N/A	N/A	N/A
	Corylin	N/A	N/A	N/A	N/A	N/A	N/A
	Vitexin	N/A	N/A	N/A	N/A	N/A	N/A
	Flavokawain C	N/A	N/A	N/A	N/A	N/A	N/A
	(E)-Flavokawain A	N/A	N/A	N/A	N/A	N/A	N/A
	Hyperoside	N/A	N/A	N/A	N/A	N/A	N/A
	Prunetin	N/A	N/A	N/A	N/A	N/A	N/A
	Isoginkgetin	N/A	N/A	N/A	N/A	N/A	N/A
	Spinosin	N/A	N/A	N/A	N/A	N/A	N/A
	Irisflorentin	N/A	N/A	N/A	N/A	N/A	N/A
	Calycosin	N/A	N/A	N/A	1.40843	1.61909	1.34328
	7-Methoxyisoflavone	N/A	N/A	N/A	N/A	N/A	N/A
	Ginkgetin	N/A	N/A	N/A	N/A	N/A	N/A
	(-)-Epicatechin	N/A	N/A	N/A	N/A	N/A	N/A
	Noricaritin	N/A	N/A	N/A	N/A	N/A	N/A
	(+)-Kavain	N/A	N/A	N/A	N/A	N/A	N/A
	Daidzein	69.5627	64.9036	67.2944	43.4956	41.1127	43.1961
	3'-Methoxypuerarin	N/A	N/A	N/A	N/A	N/A	N/A
	Icaritin	N/A	N/A	N/A	N/A	N/A	N/A
	Isomangiferin	N/A	N/A	N/A	N/A	N/A	N/A
	Isorhamnetin	2974.55	2964.81	2960.56	2959.14	2997.25	2913.44
	Corylifol A	N/A	N/A	N/A	N/A	N/A	N/A
	Hydroxysafflor yellow A	N/A	N/A	N/A	N/A	N/A	N/A
	5-Methyl-7-methoxyisoflavone	N/A	N/A	N/A	N/A	N/A	N/A
	Syringaldehyde	N/A	N/A	N/A	N/A	N/A	N/A
	Quercimeritrin	N/A	N/A	N/A	N/A	N/A	N/A
	Sciadopitysin	N/A	N/A	N/A	N/A	N/A	N/A
	Morusin	N/A	N/A	N/A	N/A	N/A	N/A
	Daidzin	4090.52	4063.73	4046.82	2378.11	2350.82	2336.82
	Wogonin	N/A	N/A	N/A	N/A	N/A	N/A
	Puerarin	N/A	N/A	N/A	N/A	N/A	N/A
	Formononetin	N/A	N/A	N/A	N/A	N/A	N/A
	Oroxin A	N/A	N/A	N/A	N/A	N/A	N/A
	Spiraeoside	N/A	N/A	N/A	N/A	N/A	N/A
	Neobavaisoflavone	N/A	N/A	N/A	N/A	N/A	N/A
	3,7,4'-Trihydroxyflavone	N/A	N/A	N/A	N/A	N/A	N/A
	Ononin	N/A	N/A	N/A	N/A	N/A	N/A
	Tectorigenin	N/A	N/A	N/A	N/A	N/A	N/A
	(E)-Cardamonin	N/A	N/A	N/A	N/A	N/A	N/A
	Mulberrin	N/A	N/A	N/A	N/A	N/A	N/A
	6-Methylflavone	N/A	N/A	N/A	N/A	N/A	N/A
	Homoplantaginin	N/A	N/A	N/A	N/A	N/A	N/A
	Bavachinin	N/A	N/A	N/A	N/A	N/A	N/A
	Hydroxygenkwanin	N/A	N/A	N/A	N/A	N/A	N/A
	Jaceosidin	N/A	N/A	N/A	N/A	N/A	N/A
	Wogonoside	N/A	N/A	N/A	N/A	N/A	N/A
	Licoisoflavone A	N/A	N/A	N/A	N/A	N/A	N/A
	Gambogenic Acid	N/A	N/A	N/A	N/A	N/A	N/A
	Bilobetin	N/A	N/A	N/A	N/A	N/A	N/A
	Nepetin	N/A	N/A	N/A	N/A	N/A	N/A
	Vicenin	N/A	N/A	N/A	N/A	N/A	N/A
	Isoorientin	N/A	N/A	N/A	N/A	N/A	N/A
	(2S)-Isoxanthohumol	N/A	N/A	N/A	N/A	N/A	N/A
	Licochalcone D	N/A	N/A	N/A	N/A	N/A	N/A
	Irigenin	N/A	N/A	N/A	N/A	N/A	N/A
	4'-Methylchrysoeriol	N/A	N/A	N/A	N/A	N/A	N/A
	Isovitexin	N/A	N/A	N/A	N/A	N/A	N/A
	Scutellarein	N/A	N/A	N/A	N/A	N/A	N/A
	Baicalein	N/A	N/A	N/A	N/A	N/A	N/A
	(±)-Equol	N/A	N/A	N/A	N/A	N/A	N/A
	Isobavachin	N/A	N/A	N/A	N/A	N/A	N/A
	Isoliquiritin	N/A	N/A	N/A	N/A	N/A	N/A
	(2S)-6-Prenylnaringenin	N/A	N/A	N/A	N/A	N/A	N/A
	Hesperidin	N/A	N/A	N/A	N/A	N/A	N/A
	Liquiritin	27.2846	27.7573	27.5924	8.46237	8.48187	8.24287
	Silibinin	N/A	N/A	N/A	N/A	N/A	N/A
	Eriodictyol	N/A	N/A	N/A	N/A	N/A	N/A
	Liquiritigenin	10.1766	10.3492	10.21	6.81925	6.79799	6.79667
	Dihydromyricetin	N/A	N/A	N/A	N/A	N/A	N/A
	Xanthohumol	N/A	N/A	N/A	N/A	N/A	N/A
	Phloretin	N/A	N/A	N/A	N/A	N/A	N/A
	Hispidulin	N/A	N/A	N/A	N/A	N/A	N/A
	Loureirin B	N/A	N/A	N/A	N/A	N/A	N/A
	Phlorizin	N/A	N/A	N/A	N/A	N/A	N/A
	Engeletin	N/A	N/A	N/A	N/A	N/A	N/A
	Isosakuranetin	N/A	N/A	N/A	N/A	N/A	N/A
	Neohesperidin dihydrochalcone	N/A	N/A	N/A	N/A	N/A	N/A
	Dihydrokaempferol	N/A	N/A	N/A	N/A	N/A	N/A
	Sakuranetin	N/A	N/A	N/A	N/A	N/A	N/A
	3,4'-Dihydroxyflavone	N/A	N/A	N/A	N/A	N/A	N/A
	Pinocembrin	N/A	N/A	N/A	N/A	N/A	N/A
	Taxifolin 7-O-rhamnoside	N/A	N/A	N/A	N/A	N/A	N/A
	Taxifolin	N/A	N/A	N/A	N/A	N/A	N/A
	Sophoraflavanone G	N/A	N/A	N/A	N/A	N/A	N/A
	Isobavachalcone	N/A	N/A	N/A	N/A	N/A	N/A
	Chrysin	N/A	N/A	N/A	N/A	N/A	N/A
	4'-Hydroxychalcone	N/A	N/A	N/A	N/A	N/A	N/A
	Isoliquiritigenin	N/A	N/A	N/A	N/A	N/A	N/A
	Bavachin	N/A	N/A	N/A	N/A	N/A	N/A
	4-Hydroxychalcone	N/A	N/A	N/A	N/A	N/A	N/A
	Isosilybin	N/A	N/A	N/A	N/A	N/A	N/A
	Galangin	N/A	N/A	N/A	N/A	N/A	N/A
	Luteolin	N/A	N/A	N/A	N/A	N/A	N/A
	4'-O-Methylbavachalcone	N/A	N/A	N/A	N/A	N/A	N/A
	7-Hydroxy-4H-chromen-4-one	2.70911	2.62628	2.82635	3.38164	3.94353	3.71942
	(-)-Catechin	N/A	N/A	N/A	N/A	N/A	N/A
	Kushenol A	N/A	N/A	N/A	N/A	N/A	N/A
	Methylophiopogonanone B	N/A	N/A	N/A	N/A	N/A	N/A
	Kaempferide	N/A	N/A	N/A	N/A	N/A	N/A
	Glabridin	N/A	N/A	N/A	N/A	N/A	N/A
	Kaempferol	N/A	N/A	N/A	N/A	N/A	N/A
	Mangiferin	N/A	N/A	N/A	N/A	N/A	N/A
	Amentoflavone	N/A	N/A	N/A	N/A	N/A	N/A
	Genistein	175.67	186.968	181.506	100.825	108.297	111.35
	4',5-Dihydroxyflavone	N/A	N/A	N/A	N/A	N/A	N/A
	Apigenin	3.39398	3.0701	3.01867	2.57622	2.49735	2.41851
	Farrerol	N/A	N/A	N/A	N/A	N/A	N/A
	Methylophiopogonanone A	N/A	N/A	N/A	N/A	N/A	N/A
	Blumeatin	N/A	N/A	N/A	N/A	N/A	N/A
	Naringenin Chalcone	11.6748	11.6236	11.2606	8.51476	8.43129	8.68915
	Rhamnocitrin	N/A	N/A	N/A	N/A	N/A	N/A
	Butin	4.03451	3.82727	3.3994	2.32453	2.03167	2.24206
	Flavanomarein	1953.26	1958.82	1966.17	1217.83	1252.62	1251.23
	(±)-Naringenin	7.70895	7.75171	7.832	6.01156	6.76263	6.94142
	Catechin	N/A	N/A	N/A	N/A	N/A	N/A
	Hibifolin	N/A	N/A	N/A	N/A	N/A	N/A
	Poncirin	N/A	N/A	N/A	N/A	N/A	N/A
	Hesperetin	N/A	N/A	N/A	N/A	N/A	N/A
	Neohesperidin	N/A	N/A	N/A	N/A	N/A	N/A
	Prunin	151.295	154.07	153.537	75.0659	75.4361	76.8261
	Isosakuranin	N/A	N/A	N/A	N/A	N/A	N/A
	IKarisoside A	N/A	N/A	N/A	N/A	N/A	N/A
	Astilbin	N/A	N/A	N/A	N/A	N/A	N/A
	Miquelianin	N/A	N/A	N/A	N/A	N/A	N/A
	Narirutin	N/A	N/A	N/A	N/A	N/A	N/A
	Nicotiflorin	7.11081	7.94589	7.32037	7.18901	7.49521	7.19408
	Silychristin	N/A	N/A	N/A	N/A	N/A	N/A
	Narcissin	N/A	N/A	N/A	N/A	N/A	N/A
	Oroxin B	22.2404	24.3177	23.1807	15.2184	15.7269	15.7767
	Robinin	N/A	N/A	N/A	N/A	N/A	N/A
	Quercitrin	N/A	N/A	N/A	N/A	N/A	N/A
	Avicularin	N/A	N/A	N/A	N/A	N/A	N/A
	2"-O-Galloylhyperin	N/A	N/A	N/A	N/A	N/A	N/A
	Astragalin	49.1854	46.0789	46.5286	27.4873	26.2483	29.3249
	Ligustroflavone	N/A	N/A	N/A	N/A	N/A	N/A
	Genistin	11734.1	11618.3	11762.5	6752.71	6630.88	6974.93
	Tiliroside	N/A	N/A	N/A	N/A	N/A	N/A
	Isorhamnetin-3-O-neohespeidoside	1.69187	1.38412	1.76869	6.28791	5.60272	5.61375
	6''-O-Acetylglycitin	0.775538	0.8042	0.76994	4.44607	4.99054	4.50714
	Typhaneoside	N/A	N/A	N/A	N/A	N/A	N/A
	Isorhamnetin-3-O-glucoside	N/A	N/A	N/A	N/A	N/A	N/A
	Baimaside	2.63406	2.86221	2.54733	2.5079	2.46207	2.93404
	Diosmin	N/A	N/A	N/A	N/A	N/A	N/A
	Myricitrin	N/A	N/A	N/A	N/A	N/A	N/A
	Kaempferol 3-neohesperidoside	230.168	240.796	232.57	138.736	156.949	146.905
	Glycitin	211.987	211.778	209.08	1165.13	1154.47	1151.68
	Rutin	0.426811	0.427693	0.439177	0.459856	0.460231	0.472671
	Baohuoside I	N/A	N/A	N/A	N/A	N/A	N/A
	Trilobatin	N/A	N/A	N/A	N/A	N/A	N/A
	Naringin Dihydrochalcone	N/A	N/A	N/A	N/A	N/A	N/A
	Eriocitrin	N/A	N/A	N/A	N/A	N/A	N/A
	Sagittatoside A	N/A	N/A	N/A	N/A	N/A	N/A
	Toringin	N/A	N/A	N/A	N/A	N/A	N/A
	Loureirin A	N/A	N/A	N/A	N/A	N/A	N/A
	Norwogonin	N/A	N/A	N/A	N/A	N/A	N/A
	7-Hydroxyflavanone	N/A	N/A	N/A	N/A	N/A	N/A
	2-Hydroxychalcone	19.5909	20.5139	19.814	16.7926	17.0202	16.979
	Kaempferol 3-Glucorhamnoside	193.587	199.165	196.135	135.544	137.277	133.167
	3,6-Dihydroxyflavone	N/A	N/A	N/A	N/A	N/A	N/A
	8-Prenylnaringenin	N/A	N/A	N/A	N/A	N/A	N/A
	Gossypin	N/A	N/A	N/A	N/A	N/A	N/A
	Dihydrodaidzein	0.530004	0.564386	0.52552	0.808491	0.859718	0.858835
	Iristectorigenin A	N/A	N/A	N/A	N/A	N/A	N/A
	Neoeriocitrin	N/A	N/A	N/A	N/A	N/A	N/A
The final concentration ( CF, nmol / L ) of the sample was the calculated concentration ( CC, nmol / L ) directly measured by the instrument multiplied by the dilution factor ( Dil, nmol / L ). N / A indicated that no target metabolite was detected in the sample, ' red highlight ' indicated that the concentration of the target metabolite in the sample was higher than the upper limit of quantitati…
Sample Name		SA-1	SA-2	SA-3	CK-1	CK-2	CK-3
mass (mg)		20.7	20.4	20.3	20.8	20.5	20.9
Final Volume (μL)		200	200	200	200	200	200
Metabolite Concentration (ng/g )	Alpinetin	N/A	N/A	N/A	N/A	N/A	N/A
	Apigenin 7-glucoside	N/A	N/A	N/A	N/A	N/A	N/A
	7,4'-Di-O-methylapigenin	N/A	N/A	N/A	N/A	N/A	N/A
	Nobiletin	N/A	N/A	N/A	N/A	N/A	N/A
	6,2'-Dihydroxyflavone	N/A	N/A	N/A	N/A	N/A	N/A
	Tricin	212254	214563	217683	220397	220652	218009
	Icariside I	N/A	N/A	N/A	N/A	N/A	N/A
	5,7,3',4'-Tetramethoxyflavone	N/A	N/A	N/A	N/A	N/A	N/A
	5,​7,​4'-​Trimethoxyflavone	N/A	N/A	N/A	N/A	N/A	N/A
	6-Hydroxyflavone	N/A	N/A	N/A	N/A	N/A	N/A
	7,4'-Dihydroxyflavone	N/A	N/A	N/A	N/A	N/A	N/A
	Scutellarein tetramethyl ether	N/A	N/A	N/A	N/A	N/A	N/A
	Licochalcone E	N/A	N/A	N/A	N/A	N/A	N/A
	Acacetin	N/A	N/A	N/A	N/A	N/A	N/A
	Licoflavone A	N/A	N/A	N/A	N/A	N/A	N/A
	Diosmetin	N/A	N/A	N/A	N/A	N/A	N/A
	Linarin	N/A	N/A	N/A	N/A	N/A	N/A
	Sinensetin	N/A	N/A	N/A	N/A	N/A	N/A
	Eupatorin	N/A	N/A	N/A	N/A	N/A	N/A
	Quercetin	236960	242834	243916	204156	206486	202383
	Scutellarin	N/A	N/A	N/A	N/A	N/A	N/A
	5-Hydroxyflavone	N/A	N/A	N/A	N/A	N/A	N/A
	Baicalin	N/A	N/A	N/A	N/A	N/A	N/A
	Licochalcone C	N/A	N/A	N/A	N/A	N/A	N/A
	Echinatin	N/A	N/A	N/A	N/A	N/A	N/A
	Chrysosplenetin	N/A	N/A	N/A	N/A	N/A	N/A
	Tangeretin	N/A	N/A	N/A	N/A	N/A	N/A
	4,4'-Dimethoxychalcone	N/A	N/A	N/A	N/A	N/A	N/A
	5-Methoxyflavone	N/A	N/A	N/A	N/A	N/A	N/A
	Apigenin-7-glucuronide	N/A	N/A	N/A	N/A	N/A	N/A
	5-O-Demethylnobiletin	N/A	N/A	N/A	N/A	N/A	N/A
	Flavonol	N/A	N/A	N/A	N/A	N/A	N/A
	Chalcone	N/A	N/A	N/A	N/A	N/A	N/A
	Cynaroside	N/A	N/A	N/A	N/A	N/A	N/A
	Tectochrysin	N/A	N/A	N/A	N/A	N/A	N/A
	Genkwanin	N/A	N/A	N/A	N/A	N/A	N/A
	Deguelin	N/A	N/A	N/A	N/A	N/A	N/A
	Corylin	N/A	N/A	N/A	N/A	N/A	N/A
	Vitexin	N/A	N/A	N/A	N/A	N/A	N/A
	Flavokawain C	N/A	N/A	N/A	N/A	N/A	N/A
	(E)-Flavokawain A	N/A	N/A	N/A	N/A	N/A	N/A
	Hyperoside	N/A	N/A	N/A	N/A	N/A	N/A
	Prunetin	N/A	N/A	N/A	N/A	N/A	N/A
	Isoginkgetin	N/A	N/A	N/A	N/A	N/A	N/A
	Spinosin	N/A	N/A	N/A	N/A	N/A	N/A
	Irisflorentin	N/A	N/A	N/A	N/A	N/A	N/A
	Calycosin	N/A	N/A	N/A	67.7128	78.9802	64.272
	7-Methoxyisoflavone	N/A	N/A	N/A	N/A	N/A	N/A
	Ginkgetin	N/A	N/A	N/A	N/A	N/A	N/A
	(-)-Epicatechin	N/A	N/A	N/A	N/A	N/A	N/A
	Noricaritin	N/A	N/A	N/A	N/A	N/A	N/A
	(+)-Kavain	N/A	N/A	N/A	N/A	N/A	N/A
	Daidzein	3360.52	3181.55	3314.99	2091.14	2005.5	2066.8
	3'-Methoxypuerarin	N/A	N/A	N/A	N/A	N/A	N/A
	Icaritin	N/A	N/A	N/A	N/A	N/A	N/A
	Isomangiferin	N/A	N/A	N/A	N/A	N/A	N/A
	Isorhamnetin	143698	145334	145840	142266	146207	139399
	Corylifol A	N/A	N/A	N/A	N/A	N/A	N/A
	Hydroxysafflor yellow A	N/A	N/A	N/A	N/A	N/A	N/A
	5-Methyl-7-methoxyisoflavone	N/A	N/A	N/A	N/A	N/A	N/A
	Syringaldehyde	N/A	N/A	N/A	N/A	N/A	N/A
	Quercimeritrin	N/A	N/A	N/A	N/A	N/A	N/A
	Sciadopitysin	N/A	N/A	N/A	N/A	N/A	N/A
	Morusin	N/A	N/A	N/A	N/A	N/A	N/A
	Daidzin	197610	199202	199351	114332	114674	111809
	Wogonin	N/A	N/A	N/A	N/A	N/A	N/A
	Puerarin	N/A	N/A	N/A	N/A	N/A	N/A
	Formononetin	N/A	N/A	N/A	N/A	N/A	N/A
	Oroxin A	N/A	N/A	N/A	N/A	N/A	N/A
	Spiraeoside	N/A	N/A	N/A	N/A	N/A	N/A
	Neobavaisoflavone	N/A	N/A	N/A	N/A	N/A	N/A
	3,7,4'-Trihydroxyflavone	N/A	N/A	N/A	N/A	N/A	N/A
	Ononin	N/A	N/A	N/A	N/A	N/A	N/A
	Tectorigenin	N/A	N/A	N/A	N/A	N/A	N/A
	(E)-Cardamonin	N/A	N/A	N/A	N/A	N/A	N/A
	Mulberrin	N/A	N/A	N/A	N/A	N/A	N/A
	6-Methylflavone	N/A	N/A	N/A	N/A	N/A	N/A
	Homoplantaginin	N/A	N/A	N/A	N/A	N/A	N/A
	Bavachinin	N/A	N/A	N/A	N/A	N/A	N/A
	Hydroxygenkwanin	N/A	N/A	N/A	N/A	N/A	N/A
	Jaceosidin	N/A	N/A	N/A	N/A	N/A	N/A
	Wogonoside	N/A	N/A	N/A	N/A	N/A	N/A
	Licoisoflavone A	N/A	N/A	N/A	N/A	N/A	N/A
	Gambogenic Acid	N/A	N/A	N/A	N/A	N/A	N/A
	Bilobetin	N/A	N/A	N/A	N/A	N/A	N/A
	Nepetin	N/A	N/A	N/A	N/A	N/A	N/A
	Vicenin	N/A	N/A	N/A	N/A	N/A	N/A
	Isoorientin	N/A	N/A	N/A	N/A	N/A	N/A
	(2S)-Isoxanthohumol	N/A	N/A	N/A	N/A	N/A	N/A
	Licochalcone D	N/A	N/A	N/A	N/A	N/A	N/A
	Irigenin	N/A	N/A	N/A	N/A	N/A	N/A
	4'-Methylchrysoeriol	N/A	N/A	N/A	N/A	N/A	N/A
	Isovitexin	N/A	N/A	N/A	N/A	N/A	N/A
	Scutellarein	N/A	N/A	N/A	N/A	N/A	N/A
	Baicalein	N/A	N/A	N/A	N/A	N/A	N/A
	(±)-Equol	N/A	N/A	N/A	N/A	N/A	N/A
	Isobavachin	N/A	N/A	N/A	N/A	N/A	N/A
	Isoliquiritin	N/A	N/A	N/A	N/A	N/A	N/A
	(2S)-6-Prenylnaringenin	N/A	N/A	N/A	N/A	N/A	N/A
	Hesperidin	N/A	N/A	N/A	N/A	N/A	N/A
	Liquiritin	1318.1	1360.65	1359.23	406.845	413.75	394.396
	Silibinin	N/A	N/A	N/A	N/A	N/A	N/A
	Eriodictyol	N/A	N/A	N/A	N/A	N/A	N/A
	Liquiritigenin	491.623	507.313	502.958	327.849	331.609	325.199
	Dihydromyricetin	N/A	N/A	N/A	N/A	N/A	N/A
	Xanthohumol	N/A	N/A	N/A	N/A	N/A	N/A
	Phloretin	N/A	N/A	N/A	N/A	N/A	N/A
	Hispidulin	N/A	N/A	N/A	N/A	N/A	N/A
	Loureirin B	N/A	N/A	N/A	N/A	N/A	N/A
	Phlorizin	N/A	N/A	N/A	N/A	N/A	N/A
	Engeletin	N/A	N/A	N/A	N/A	N/A	N/A
	Isosakuranetin	N/A	N/A	N/A	N/A	N/A	N/A
	Neohesperidin dihydrochalcone	N/A	N/A	N/A	N/A	N/A	N/A
	Dihydrokaempferol	N/A	N/A	N/A	N/A	N/A	N/A
	Sakuranetin	N/A	N/A	N/A	N/A	N/A	N/A
	3,4'-Dihydroxyflavone	N/A	N/A	N/A	N/A	N/A	N/A
	Pinocembrin	N/A	N/A	N/A	N/A	N/A	N/A
	Taxifolin 7-O-rhamnoside	N/A	N/A	N/A	N/A	N/A	N/A
	Taxifolin	N/A	N/A	N/A	N/A	N/A	N/A
	Sophoraflavanone G	N/A	N/A	N/A	N/A	N/A	N/A
	Isobavachalcone	N/A	N/A	N/A	N/A	N/A	N/A
	Chrysin	N/A	N/A	N/A	N/A	N/A	N/A
	4'-Hydroxychalcone	N/A	N/A	N/A	N/A	N/A	N/A
	Isoliquiritigenin	N/A	N/A	N/A	N/A	N/A	N/A
	Bavachin	N/A	N/A	N/A	N/A	N/A	N/A
	4-Hydroxychalcone	N/A	N/A	N/A	N/A	N/A	N/A
	Isosilybin	N/A	N/A	N/A	N/A	N/A	N/A
	Galangin	N/A	N/A	N/A	N/A	N/A	N/A
	Luteolin	N/A	N/A	N/A	N/A	N/A	N/A
	4'-O-Methylbavachalcone	N/A	N/A	N/A	N/A	N/A	N/A
	7-Hydroxy-4H-chromen-4-one	130.875	128.739	139.229	162.579	192.367	177.963
	(-)-Catechin	N/A	N/A	N/A	N/A	N/A	N/A
	Kushenol A	N/A	N/A	N/A	N/A	N/A	N/A
	Methylophiopogonanone B	N/A	N/A	N/A	N/A	N/A	N/A
	Kaempferide	N/A	N/A	N/A	N/A	N/A	N/A
	Glabridin	N/A	N/A	N/A	N/A	N/A	N/A
	Kaempferol	N/A	N/A	N/A	N/A	N/A	N/A
	Mangiferin	N/A	N/A	N/A	N/A	N/A	N/A
	Amentoflavone	N/A	N/A	N/A	N/A	N/A	N/A
	Genistein	8486.46	9165.09	8941.17	4847.37	5282.78	5327.77
	4',5-Dihydroxyflavone	N/A	N/A	N/A	N/A	N/A	N/A
	Apigenin	163.96	150.495	148.703	123.857	121.822	115.718
	Farrerol	N/A	N/A	N/A	N/A	N/A	N/A
	Methylophiopogonanone A	N/A	N/A	N/A	N/A	N/A	N/A
	Blumeatin	N/A	N/A	N/A	N/A	N/A	N/A
	Naringenin Chalcone	563.999	569.786	554.709	409.363	411.283	415.749
	Rhamnocitrin	N/A	N/A	N/A	N/A	N/A	N/A
	Butin	194.904	187.611	167.458	111.756	99.1058	107.275
	Flavanomarein	94360.3	96020.6	96855.8	58549.4	61103.4	59867.5
	(±)-Naringenin	372.413	379.986	385.813	289.017	329.884	332.125
	Catechin	N/A	N/A	N/A	N/A	N/A	N/A
	Hibifolin	N/A	N/A	N/A	N/A	N/A	N/A
	Poncirin	N/A	N/A	N/A	N/A	N/A	N/A
	Hesperetin	N/A	N/A	N/A	N/A	N/A	N/A
	Neohesperidin	N/A	N/A	N/A	N/A	N/A	N/A
	Prunin	7308.95	7552.47	7563.39	3608.94	3679.81	3675.89
	Isosakuranin	N/A	N/A	N/A	N/A	N/A	N/A
	IKarisoside A	N/A	N/A	N/A	N/A	N/A	N/A
	Astilbin	N/A	N/A	N/A	N/A	N/A	N/A
	Miquelianin	N/A	N/A	N/A	N/A	N/A	N/A
	Narirutin	N/A	N/A	N/A	N/A	N/A	N/A
	Nicotiflorin	343.517	389.504	360.609	345.626	365.62	344.214
	Silychristin	N/A	N/A	N/A	N/A	N/A	N/A
	Narcissin	N/A	N/A	N/A	N/A	N/A	N/A
	Oroxin B	1074.41	1192.05	1141.91	731.654	767.165	754.865
	Robinin	N/A	N/A	N/A	N/A	N/A	N/A
	Quercitrin	N/A	N/A	N/A	N/A	N/A	N/A
	Avicularin	N/A	N/A	N/A	N/A	N/A	N/A
	2"-O-Galloylhyperin	N/A	N/A	N/A	N/A	N/A	N/A
	Astragalin	2376.1	2258.77	2292.05	1321.5	1280.41	1403.11
	Ligustroflavone	N/A	N/A	N/A	N/A	N/A	N/A
	Genistin	566865	569526	579433	324649	323457	333729
	Tiliroside	N/A	N/A	N/A	N/A	N/A	N/A
	Isorhamnetin-3-O-neohespeidoside	81.7326	67.8492	87.1275	302.303	273.304	268.6
	6''-O-Acetylglycitin	37.4656	39.4216	37.9281	213.753	243.441	215.653
	Typhaneoside	N/A	N/A	N/A	N/A	N/A	N/A
	Isorhamnetin-3-O-glucoside	N/A	N/A	N/A	N/A	N/A	N/A
	Baimaside	127.249	140.304	125.484	120.572	120.101	140.385
	Diosmin	N/A	N/A	N/A	N/A	N/A	N/A
	Myricitrin	N/A	N/A	N/A	N/A	N/A	N/A
	Kaempferol 3-neohesperidoside	11119.3	11803.7	11456.7	6670.02	7656.07	7028.93
	Glycitin	10240.9	10381.3	10299.5	56015.6	56315.5	55104.2
	Rutin	20.6189	20.9654	21.6344	22.1085	22.4503	22.6158
	Baohuoside I	N/A	N/A	N/A	N/A	N/A	N/A
	Trilobatin	N/A	N/A	N/A	N/A	N/A	N/A
	Naringin Dihydrochalcone	N/A	N/A	N/A	N/A	N/A	N/A
	Eriocitrin	N/A	N/A	N/A	N/A	N/A	N/A
	Sagittatoside A	N/A	N/A	N/A	N/A	N/A	N/A
	Toringin	N/A	N/A	N/A	N/A	N/A	N/A
	Loureirin A	N/A	N/A	N/A	N/A	N/A	N/A
	Norwogonin	N/A	N/A	N/A	N/A	N/A	N/A
	7-Hydroxyflavanone	N/A	N/A	N/A	N/A	N/A	N/A
	2-Hydroxychalcone	946.419	1005.58	976.06	807.336	830.256	812.391
	Kaempferol 3-Glucorhamnoside	9352.04	9763	9661.82	6516.56	6696.43	6371.64
	3,6-Dihydroxyflavone	N/A	N/A	N/A	N/A	N/A	N/A
	8-Prenylnaringenin	N/A	N/A	N/A	N/A	N/A	N/A
	Gossypin	N/A	N/A	N/A	N/A	N/A	N/A
	Dihydrodaidzein	25.6041	27.666	25.8877	38.8698	41.9375	41.0926
	Iristectorigenin A	N/A	N/A	N/A	N/A	N/A	N/A
	Neoeriocitrin	N/A	N/A	N/A	N/A	N/A	N/A
The target metabolite concentration in the solid sample ( CM, ng / g ) or the target metabolite concentration in the liquid sample ( CM, ng / mL ) is equal to the final measured concentration CF of the sample multiplied by the final volume V ( Volume, μL ) of the sample and the concentration coefficient CF of the sample in the pretreatment, divided by the sample weight m ( mass, mg or μL ). N / A…
