# Supplementary material for: Small auxin-up RNA promotes GmMYB176 gene transcription to modulate seed isoflavone accumulation in soybean
Source: Front Plant Sci. 2026 May 7;17:1841460. doi: 10.3389/fpls.2026.1841460 (PMC13190601; doi:10.3389/fpls.2026.1841460)
Supplement: Supplementary Data S2 — DEGs between GmMYB176 and the empty vector by RNA-Seq. [file Table2.xlsx]

## Sheet: Sheet1
Supplemental Data S2. DEGs between GmMYB176 and the empty vector by RNA-Seq.
Gene id	MeanTPM (GmMYB176)	MeanTPM (Empty_vector)	log2FoldChange	pValue	qValue	GeneName	KEGG	KOG
Glyma.06G119600.Wm82.a2.v1	0.0001	4.32508	-15.4004	1.85435e-05	0.00060068	Glyma.06G119600	-	-
Glyma.07G003100.Wm82.a2.v1	0.0001	2.50879	-14.6147	1	1	Glyma.07G003100	-	-
Glyma.12G077700.Wm82.a2.v1	0.0001	1.8857	-14.2028	7.19205e-08	6.19347e-06	Glyma.12G077700	-	-
Glyma.06G264700.Wm82.a2.v1	0.0001	1.78755	-14.1257	0.0010681	0.0136422	Glyma.06G264700	-	-
Glyma.06G080800.Wm82.a2.v1	0.0001	1.54944	-13.9195	4.70484e-05	0.00126943	Glyma.06G080800	-	-
Glyma.20G045800.Wm82.a2.v1	0.0001	1.46615	-13.8397	2.72101e-08	2.67911e-06	Glyma.20G045800	K13065-ko00940 Phenylpropanoid biosynthesis;ko00945 Stilbenoid, diarylheptanoid and gingerol biosynthesis;ko00941 Flavonoid biosynthesis	-
Glyma.20G092700.Wm82.a2.v1	0.0001	1.46116	-13.8348	0.0822692	0.258172	Glyma.20G092700	-	-
Glyma.19G257300.Wm82.a2.v1	0.0001	1.34569	-13.7161	8.63251e-08	7.2623e-06	Glyma.19G257300	-	-
Glyma.01G088500.Wm82.a2.v1	0.0001	1.10945	-13.4376	4.69673e-05	0.00126853	Glyma.01G088500	-	-
Glyma.01G017500.Wm82.a2.v1	0.0001	1.06228	-13.3749	1.52293e-05	0.000511411	Glyma.01G017500	-	-
Glyma.16G012000.Wm82.a2.v1	0.0001	0.978199	-13.2559	0.0682438	0.230135	Glyma.16G012000	K13993-ko04141 Protein processing in endoplasmic reticulum	KOG0710-Molecular chaperone (small heat-shock protein Hsp26/Hsp42)[O]
Glyma.05G107000.Wm82.a2.v1	0.0001	0.958515	-13.2266	2.9804e-06	0.000137731	Glyma.05G107000	-	-
Glyma.01G038000.Wm82.a2.v1	0.0001	0.952008	-13.2168	1.38982e-07	1.09173e-05	Glyma.01G038000	-	KOG0225-Pyruvate dehydrogenase E1, alpha subunit[C]
Glyma.11G140700.Wm82.a2.v1	0.0001	0.92844	-13.1806	9.15185e-06	0.000342744	Glyma.11G140700	-	-
Glyma.04G229800.Wm82.a2.v1	0.0001	0.914472	-13.1587	5.06883e-07	3.15701e-05	Glyma.04G229800	K13993-ko04141 Protein processing in endoplasmic reticulum	KOG0710-Molecular chaperone (small heat-shock protein Hsp26/Hsp42)[O]
Glyma.12G079100.Wm82.a2.v1	0.0001	0.88352	-13.109	2.38831e-05	0.000737486	Glyma.12G079100	-	-
Glyma.17G055600.Wm82.a2.v1	0.0001	0.878858	-13.1014	8.12428e-05	0.00196637	Glyma.17G055600	-	-
Glyma.05G019300.Wm82.a2.v1	0.0001	0.82926	-13.0176	0.000240022	0.00451548	Glyma.05G019300	-	-
Glyma.10G206800.Wm82.a2.v1	0.0001	0.787776	-12.9436	0.0166423	0.092578	Glyma.10G206800	-	-
Glyma.08G080800.Wm82.a2.v1	0.0001	0.786024	-12.9404	0.00527286	0.0427871	Glyma.08G080800	-	-
Glyma.17G244700.Wm82.a2.v1	0.0001	0.785483	-12.9394	0.0737195	0.241401	Glyma.17G244700	-	-
Glyma.09G060400.Wm82.a2.v1	0.0001	0.770875	-12.9123	3.60713e-06	0.000161687	Glyma.09G060400	-	-
Glyma.01G021900.Wm82.a2.v1	0.0001	0.749773	-12.8722	0.0793862	0.252813	Glyma.01G021900	-	KOG1192-UDP-glucuronosyl and UDP-glucosyl transferase[GC]
Glyma.13G268900.Wm82.a2.v1	0.0001	0.735901	-12.8453	0.0237297	0.117056	Glyma.13G268900	-	-
Glyma.07G014600.Wm82.a2.v1	0.0001	0.701142	-12.7755	1.74531e-05	0.000571971	Glyma.07G014600	-	-
Glyma.16G138500.Wm82.a2.v1	0.0001	0.698778	-12.7706	0.000107701	0.00243138	Glyma.16G138500	-	-
Glyma.01G198300.Wm82.a2.v1	0.0001	0.676493	-12.7239	0.112064	0.313091	Glyma.01G198300	-	-
Glyma.03G137600.Wm82.a2.v1	0.0001	0.672941	-12.7163	0.0154441	0.0881889	Glyma.03G137600	-	-
Glyma.14G128500.Wm82.a2.v1	0.0001	0.672837	-12.716	0.00214017	0.0226834	Glyma.14G128500	-	-
Glyma.09G221500.Wm82.a2.v1	0.0001	0.661936	-12.6925	0.0128712	0.0784687	Glyma.09G221500	K14488-ko04075 Plant hormone signal transduction	-
Glyma.13G121300.Wm82.a2.v1	0.0001	0.657238	-12.6822	0.0331162	0.144863	Glyma.13G121300	-	-
Glyma.06G242400.Wm82.a2.v1	0.0001	0.643475	-12.6517	0.0031609	0.0300413	Glyma.06G242400	-	-
Glyma.08G127300.Wm82.a2.v1	0.0001	0.643417	-12.6515	0.00679024	0.0508694	Glyma.08G127300	-	-
Glyma.13G105100.Wm82.a2.v1	0.0001	0.624479	-12.6084	0.0113541	0.0721888	Glyma.13G105100	-	-
Glyma.03G144700.Wm82.a2.v1	0.0001	0.61566	-12.5879	1.04115e-05	0.000381758	Glyma.03G144700	-	-
Glyma.12G199000.Wm82.a2.v1	0.0001	0.608732	-12.5716	0.000159554	0.00329225	Glyma.12G199000	-	-
Glyma.19G079900.Wm82.a2.v1	0.0001	0.598104	-12.5462	0.0210057	0.107943	Glyma.19G079900	-	-
Glyma.10G164600.Wm82.a2.v1	0.0001	0.59275	-12.5332	0.0158894	0.0899263	Glyma.10G164600	-	-
Glyma.08G161800.Wm82.a2.v1	0.0001	0.578874	-12.499	0.00317799	0.0301414	Glyma.08G161800	-	-
Glyma.02G202600.Wm82.a2.v1	0.0001	0.577593	-12.4958	0.0429535	0.171835	Glyma.02G202600	-	KOG1318-Helix loop helix transcription factor EB[K]
Glyma.16G064000.Wm82.a2.v1	0.0001	0.546857	-12.4169	1.31476e-07	1.04499e-05	Glyma.16G064000	-	-
Glyma.05G095600.Wm82.a2.v1	0.0001	0.542847	-12.4063	0.01812	0.0979058	Glyma.05G095600	-	-
Glyma.12G122200.Wm82.a2.v1	0.0001	0.541923	-12.4039	0.0490479	1	Glyma.12G122200	-	-
Glyma.16G186800.Wm82.a2.v1	0.0001	0.541523	-12.4028	0.1187	0.32411	Glyma.16G186800	-	-
Glyma.14G097700.Wm82.a2.v1	0.0001	0.532928	-12.3797	0.0900285	1	Glyma.14G097700	-	-
Glyma.09G055500.Wm82.a2.v1	0.0001	0.52792	-12.3661	0.0061992	0.0478286	Glyma.09G055500	-	-
Glyma.10G143100.Wm82.a2.v1	0.0001	0.525819	-12.3604	0.106128	1	Glyma.10G143100	-	-
Glyma.07G061200.Wm82.a2.v1	0.0001	0.522783	-12.352	5.57944e-05	0.00145827	Glyma.07G061200	-	-
Glyma.12G066600.Wm82.a2.v1	0.0001	0.509319	-12.3144	0.00837229	0.0590132	Glyma.12G066600	-	KOG4628-Predicted E3 ubiquitin ligase[O]
Glyma.14G015000.Wm82.a2.v1	0.0001	0.496312	-12.277	0.000255448	0.00472626	Glyma.14G015000	-	KOG0156-Cytochrome P450 CYP2 subfamily[Q]
Glyma.17G236000.Wm82.a2.v1	0.0001	0.493478	-12.2688	0.0047214	0.0396619	Glyma.17G236000	-	-
Glyma.09G140400.Wm82.a2.v1	0.0001	0.485056	-12.2439	0.00587198	0.0461884	Glyma.09G140400	-	-
Glyma.13G188500.Wm82.a2.v1	0.0001	0.467312	-12.1902	0.0416932	1	Glyma.13G188500	-	-
Glyma.13G180000.Wm82.a2.v1	0.0001	0.467286	-12.1901	0.0736124	0.241193	Glyma.13G180000	-	-
Glyma.07G216500.Wm82.a2.v1	0.0001	0.466039	-12.1862	0.116344	1	Glyma.07G216500	-	-
Glyma.10G225600.Wm82.a2.v1	0.0001	0.458399	-12.1624	0.00501143	0.0414077	Glyma.10G225600	-	-
Glyma.13G334100.Wm82.a2.v1	0.0001	0.456571	-12.1566	0.209065	1	Glyma.13G334100	-	-
Glyma.06G004000.Wm82.a2.v1	0.0001	0.453344	-12.1464	0.00349752	0.0322148	Glyma.06G004000	-	KOG0880-Peptidyl-prolyl cis-trans isomerase[O]
Glyma.09G066600.Wm82.a2.v1	0.0001	0.439464	-12.1015	0.00969131	0.0650126	Glyma.09G066600	-	KOG0581-Mitogen-activated protein kinase kinase (MAP2K)[T]
Glyma.15G117400.Wm82.a2.v1	0.0001	0.438505	-12.0984	0.0391465	0.161337	Glyma.15G117400	-	-
Glyma.06G041200.Wm82.a2.v1	0.0001	0.435246	-12.0876	0.00783027	0.0562854	Glyma.06G041200	-	-
Glyma.07G113800.Wm82.a2.v1	0.0001	0.433802	-12.0828	0.00750088	0.0545699	Glyma.07G113800	-	-
Glyma.09G055000.Wm82.a2.v1	0.0001	0.426481	-12.0583	0.0318099	0.141281	Glyma.09G055000	-	-
Glyma.18G196400.Wm82.a2.v1	0.0001	0.421478	-12.0412	0.0351889	1	Glyma.18G196400	-	-
Glyma.15G240100.Wm82.a2.v1	0.0001	0.42146	-12.0412	0.131379	1	Glyma.15G240100	-	-
Glyma.13G189100.Wm82.a2.v1	0.0001	0.419312	-12.0338	0.172047	1	Glyma.13G189100	-	-
Glyma.08G295000.Wm82.a2.v1	0.0001	0.419113	-12.0331	0.0312504	0.139581	Glyma.08G295000	-	-
Glyma.15G109400.Wm82.a2.v1	0.0001	0.416343	-12.0236	0.00611866	0.0474526	Glyma.15G109400	-	-
Glyma.17G014100.Wm82.a2.v1	0.0001	0.409214	-11.9986	0.00275291	0.0272303	Glyma.17G014100	-	-
Glyma.07G157100.Wm82.a2.v1	0.0001	0.40495	-11.9835	0.00236787	0.0244795	Glyma.07G157100	-	-
Glyma.18G137400.Wm82.a2.v1	0.0001	0.403437	-11.9781	0.0860918	1	Glyma.18G137400	-	-
Glyma.15G065600.Wm82.a2.v1	0.0001	0.403164	-11.9771	0.00221723	0.0232859	Glyma.15G065600	-	KOG0497-Oxidosqualene-lanosterol cyclase and related proteins[I]
Glyma.10G111300.Wm82.a2.v1	0.0001	0.403127	-11.977	0.348428	1	Glyma.10G111300	-	-
Glyma.09G132100.Wm82.a2.v1	0.0001	0.401149	-11.9699	9.10762e-06	0.000341629	Glyma.09G132100	-	-
Glyma.17G033900.Wm82.a2.v1	0.0001	0.393477	-11.9421	0.227053	1	Glyma.17G033900	-	-
Glyma.18G174700.Wm82.a2.v1	0.0001	0.385081	-11.9109	0.144542	1	Glyma.18G174700	-	-
Glyma.08G083000.Wm82.a2.v1	0.0001	0.383551	-11.9052	0.011628	0.0734554	Glyma.08G083000	-	KOG1187-Serine/threonine protein kinase[T]
Glyma.13G197900.Wm82.a2.v1	0.0001	0.37765	-11.8828	0.102946	1	Glyma.13G197900	-	-
Glyma.03G048900.Wm82.a2.v1	0.0001	0.375969	-11.8764	0.00161163	0.0183768	Glyma.03G048900	-	KOG4658-Apoptotic ATPase[T]
Glyma.16G199600.Wm82.a2.v1	0.0001	0.374657	-11.8714	0.092681	1	Glyma.16G199600	-	-
Glyma.01G028200.Wm82.a2.v1	0.0001	0.371487	-11.8591	0.000299807	0.00533156	Glyma.01G028200	K23095-ko00130 Ubiquinone and other terpenoid-quinone biosynthesis	KOG1540-Ubiquinone biosynthesis methyltransferase COQ5[H]
Glyma.11G134100.Wm82.a2.v1	0.0001	0.365217	-11.8345	0.182951	0.418148	Glyma.11G134100	-	-
Glyma.09G234900.Wm82.a2.v1	0.0001	0.365082	-11.834	0.0280961	0.130466	Glyma.09G234900	K16166-ko04712 Circadian rhythm - plant	KOG0048-Transcription factor, Myb superfamily[K]
Glyma.20G103500.Wm82.a2.v1	0.0001	0.364809	-11.8329	0.000249407	0.00464467	Glyma.20G103500	-	-
Glyma.09G129900.Wm82.a2.v1	0.0001	0.364436	-11.8314	0.0472466	0.182121	Glyma.09G129900	-	KOG2118-Predicted membrane protein, contains two CBS domains[S]
Glyma.08G188500.Wm82.a2.v1	0.0001	0.363832	-11.8291	0.101392	0.2944	Glyma.08G188500	-	-
Glyma.12G235200.Wm82.a2.v1	0.0001	0.363768	-11.8288	0.0155618	0.088722	Glyma.12G235200	-	KOG0143-Iron/ascorbate family oxidoreductases[QR]
Glyma.02G264600.Wm82.a2.v1	0.0001	0.358677	-11.8085	0.00024292	0.00456361	Glyma.02G264600	-	-
Glyma.14G206400.Wm82.a2.v1	0.0001	0.358595	-11.8081	0.126184	1	Glyma.14G206400	-	-
Glyma.11G194800.Wm82.a2.v1	0.0001	0.356351	-11.7991	0.204952	0.445923	Glyma.11G194800	-	-
Glyma.01G059500.Wm82.a2.v1	0.0001	0.355354	-11.795	0.0109455	0.0704476	Glyma.01G059500	-	-
Glyma.02G227400.Wm82.a2.v1	0.0001	0.354895	-11.7932	0.301465	1	Glyma.02G227400	-	-
Glyma.12G119300.Wm82.a2.v1	0.0001	0.353478	-11.7874	8.2898e-05	0.00199142	Glyma.12G119300	-	-
Glyma.13G082300.Wm82.a2.v1	0.0001	0.353086	-11.7858	5.09708e-05	0.00135219	Glyma.13G082300	K05278-ko00941 Flavonoid biosynthesis	KOG0143-Iron/ascorbate family oxidoreductases[QR]
Glyma.20G109500.Wm82.a2.v1	0.0001	0.351188	-11.778	0.151784	1	Glyma.20G109500	-	-
Glyma.09G237900.Wm82.a2.v1	0.0001	0.345755	-11.7555	0.000282069	0.00509857	Glyma.09G237900	-	KOG0731-AAA+-type ATPase containing the peptidase M41 domain[O]
Glyma.06G092500.Wm82.a2.v1	0.0001	0.344039	-11.7484	0.0208202	0.107329	Glyma.06G092500	-	-
Glyma.20G148700.Wm82.a2.v1	0.0001	0.340839	-11.7349	0.217819	1	Glyma.20G148700	-	KOG1579-Homocysteine S-methyltransferase[E]
Glyma.15G008500.Wm82.a2.v1	0.0001	0.337554	-11.7209	7.6961e-06	0.000298656	Glyma.15G008500	-	KOG1329-Phospholipase D1[I]
Glyma.10G263100.Wm82.a2.v1	0.0001	0.333702	-11.7043	0.100184	1	Glyma.10G263100	-	-
Glyma.01G018900.Wm82.a2.v1	0.0001	0.333427	-11.7032	0.0521913	0.194161	Glyma.01G018900	-	-
Glyma.19G141300.Wm82.a2.v1	0.0001	0.331456	-11.6946	0.0032758	0.030756	Glyma.19G141300	-	-
Glyma.06G181700.Wm82.a2.v1	0.0001	0.331446	-11.6946	0.00069101	0.00989187	Glyma.06G181700	-	KOG1282-Serine carboxypeptidases (lysosomal cathepsin A)[OE]
Glyma.16G137600.Wm82.a2.v1	0.0001	0.330622	-11.691	2.49267e-08	2.49249e-06	Glyma.16G137600	-	KOG4658-Apoptotic ATPase[T]
Glyma.14G028400.Wm82.a2.v1	0.0001	0.328428	-11.6814	0.000100325	0.00229966	Glyma.14G028400	-	-
Glyma.14G165300.Wm82.a2.v1	0.0001	0.327623	-11.6778	6.32693e-05	0.00161672	Glyma.14G165300	-	KOG0100-Molecular chaperones GRP78/BiP/KAR2, HSP70 superfamily[O]
Glyma.16G070600.Wm82.a2.v1	0.0001	0.327098	-11.6755	0.0869999	1	Glyma.16G070600	-	-
Glyma.04G102000.Wm82.a2.v1	0.0001	0.325275	-11.6674	0.0361425	0.153083	Glyma.04G102000	-	-
Glyma.13G284700.Wm82.a2.v1	0.0001	0.323929	-11.6615	0.00152917	0.0177122	Glyma.13G284700	-	-
Glyma.13G010600.Wm82.a2.v1	0.0001	0.323629	-11.6601	0.157918	1	Glyma.13G010600	-	-
Glyma.08G244000.Wm82.a2.v1	0.0001	0.323607	-11.66	0.0778462	0.249798	Glyma.08G244000	-	-
Glyma.20G161300.Wm82.a2.v1	0.0001	0.321857	-11.6522	0.0462532	0.17992	Glyma.20G161300	-	KOG1208-Dehydrogenases with different specificities (related to short-chain alcohol dehydrogenases)[Q]
Glyma.15G016000.Wm82.a2.v1	0.0001	0.318856	-11.6387	0.0914809	1	Glyma.15G016000	-	-
Glyma.17G014600.Wm82.a2.v1	0.0001	0.316731	-11.629	0.0367469	1	Glyma.17G014600	-	-
Glyma.13G173700.Wm82.a2.v1	0.0001	0.316616	-11.6285	0.185564	1	Glyma.13G173700	-	-
Glyma.06G101300.Wm82.a2.v1	0.0001	0.315206	-11.6221	0.0958063	0.284074	Glyma.06G101300	-	KOG2509-Seryl-tRNA synthetase[J]
Glyma.01G160100.Wm82.a2.v1	0.0001	0.312205	-11.6083	0.0121036	0.0754544	Glyma.01G160100	K20547-ko00520 Amino sugar and nucleotide sugar metabolism;ko04016 MAPK signaling pathway - plant	KOG4742-Predicted chitinase[R]
Glyma.12G074400.Wm82.a2.v1	0.0001	0.312195	-11.6082	0.000131638	0.00283822	Glyma.12G074400	-	-
Glyma.05G023600.Wm82.a2.v1	0.0001	0.311481	-11.6049	0.000441334	0.00710809	Glyma.05G023600	-	KOG1399-Flavin-containing monooxygenase[Q]
Glyma.08G358200.Wm82.a2.v1	0.0001	0.309129	-11.594	0.0158174	0.0896727	Glyma.08G358200	-	-
Glyma.06G118400.Wm82.a2.v1	0.0001	0.307457	-11.5862	0.0718847	1	Glyma.06G118400	-	KOG4628-Predicted E3 ubiquitin ligase[O]
Glyma.13G239800.Wm82.a2.v1	0.0001	0.306629	-11.5823	0.0703825	1	Glyma.13G239800	-	-
Glyma.14G016100.Wm82.a2.v1	0.0001	0.305995	-11.5793	0.00142815	0.0168719	Glyma.14G016100	-	-
Glyma.14G214900.Wm82.a2.v1	0.0001	0.304027	-11.57	0.166461	1	Glyma.14G214900	-	-
Glyma.17G079300.Wm82.a2.v1	0.0001	0.303599	-11.5679	0.051824	0.193366	Glyma.17G079300	-	-
Glyma.15G216100.Wm82.a2.v1	0.0001	0.303301	-11.5665	0.000195958	0.00385761	Glyma.15G216100	-	KOG0920-ATP-dependent RNA helicase A[A]
Glyma.11G100500.Wm82.a2.v1	0.0001	0.303225	-11.5662	0.406506	1	Glyma.11G100500	-	-
Glyma.07G055700.Wm82.a2.v1	0.0001	0.301748	-11.5591	0.0436061	0.173585	Glyma.07G055700	-	-
Glyma.01G000200.Wm82.a2.v1	0.0001	0.301153	-11.5563	0.000621842	0.00913872	Glyma.01G000200	-	-
Glyma.18G144300.Wm82.a2.v1	0.0001	0.300863	-11.5549	0.288226	1	Glyma.18G144300	-	-
Glyma.11G206200.Wm82.a2.v1	0.0001	0.30061	-11.5537	0.0847243	0.262638	Glyma.11G206200	-	-
Glyma.10G140600.Wm82.a2.v1	0.0001	0.30054	-11.5533	0.138992	1	Glyma.10G140600	-	-
Glyma.03G244100.Wm82.a2.v1	0.0001	0.30035	-11.5524	0.37077	1	Glyma.03G244100	-	-
Glyma.03G255200.Wm82.a2.v1	0.0001	0.299879	-11.5502	0.113589	1	Glyma.03G255200	-	KOG1068-Exosomal 3'-5' exoribonuclease complex, subunit Rrp41 and related exoribonucleases[J]
Glyma.08G038300.Wm82.a2.v1	0.0001	0.297842	-11.5403	0.0958063	0.284074	Glyma.08G038300	-	KOG1944-Peroxisomal membrane protein MPV17 and related proteins[R]
Glyma.10G141300.Wm82.a2.v1	0.0001	0.296465	-11.5336	0.108461	1	Glyma.10G141300	-	-
Glyma.10G235400.Wm82.a2.v1	0.0001	0.296347	-11.5331	0.0150575	0.0869706	Glyma.10G235400	-	-
Glyma.05G161800.Wm82.a2.v1	0.0001	0.295459	-11.5287	0.217118	1	Glyma.05G161800	-	-
Glyma.08G149300.Wm82.a2.v1	0.0001	0.291829	-11.5109	0.012273	0.0761925	Glyma.08G149300	K01213-ko00040 Pentose and glucuronate interconversions	-
Glyma.09G001200.Wm82.a2.v1	0.0001	0.290337	-11.5035	0.0951546	0.283027	Glyma.09G001200	-	KOG1197-Predicted quinone oxidoreductase[CR]
Glyma.07G126600.Wm82.a2.v1	0.0001	0.290065	-11.5022	0.000144827	0.00306517	Glyma.07G126600	K00469-ko00053 Ascorbate and aldarate metabolism;ko00562 Inositol phosphate metabolism	KOG1573-Aldehyde reductase[R]
Glyma.10G269600.Wm82.a2.v1	0.0001	0.289543	-11.4996	0.0131207	0.0794086	Glyma.10G269600	-	-
Glyma.08G350300.Wm82.a2.v1	0.0001	0.289526	-11.4995	0.446149	1	Glyma.08G350300	-	-
Glyma.15G266000.Wm82.a2.v1	0.0001	0.287642	-11.4901	0.157918	1	Glyma.15G266000	-	-
Glyma.17G075100.Wm82.a2.v1	0.0001	0.287549	-11.4896	0.0781605	1	Glyma.17G075100	-	-
Glyma.11G027700.Wm82.a2.v1	0.0001	0.283148	-11.4673	0.000440581	0.00710164	Glyma.11G027700	K05277-ko00941 Flavonoid biosynthesis	KOG0143-Iron/ascorbate family oxidoreductases[QR]
Glyma.20G128300.Wm82.a2.v1	0.0001	0.282989	-11.4665	0.291973	1	Glyma.20G128300	-	-
Glyma.14G011400.Wm82.a2.v1	0.0001	0.279297	-11.4476	0.0370243	1	Glyma.14G011400	-	-
Glyma.10G191700.Wm82.a2.v1	0.0001	0.279082	-11.4465	0.00293983	0.0285393	Glyma.10G191700	K00430-ko00940 Phenylpropanoid biosynthesis	-
Glyma.18G218400.Wm82.a2.v1	0.0001	0.278525	-11.4436	0.0864154	0.266107	Glyma.18G218400	-	KOG0157-Cytochrome P450 CYP4/CYP19/CYP26 subfamilies[QI]
Glyma.11G211200.Wm82.a2.v1	0.0001	0.277303	-11.4372	0.00697527	0.0518794	Glyma.11G211200	-	KOG3471-RNA polymerase II transcription initiation/nucleotide excision repair factor TFIIH, subunit TFB2[KL]
Glyma.08G189400.Wm82.a2.v1	0.0001	0.276308	-11.4321	2.88894e-06	0.00013474	Glyma.08G189400	-	-
Glyma.15G162800.Wm82.a2.v1	0.0001	0.275619	-11.4285	0.0247302	0.120201	Glyma.15G162800	-	-
Glyma.20G032000.Wm82.a2.v1	0.0001	0.275081	-11.4256	0.0952167	0.283147	Glyma.20G032000	-	-
Glyma.05G142200.Wm82.a2.v1	0.0001	0.274765	-11.424	0.331874	1	Glyma.05G142200	-	-
Glyma.17G097300.Wm82.a2.v1	0.0001	0.274593	-11.4231	0.282471	1	Glyma.17G097300	-	-
Glyma.09G251600.Wm82.a2.v1	0.0001	0.274453	-11.4223	9.85764e-05	0.00227258	Glyma.09G251600	-	-
Glyma.17G156100.Wm82.a2.v1	0.0001	0.27423	-11.4212	6.43962e-05	0.00163824	Glyma.17G156100	-	-
Glyma.18G081600.Wm82.a2.v1	0.0001	0.273242	-11.416	0.326914	1	Glyma.18G081600	-	-
Glyma.15G242100.Wm82.a2.v1	0.0001	0.272625	-11.4127	0.292776	1	Glyma.15G242100	-	-
Glyma.11G204400.Wm82.a2.v1	0.0001	0.272458	-11.4118	0.385595	1	Glyma.11G204400	-	-
Glyma.16G206200.Wm82.a2.v1	0.0001	0.270345	-11.4006	0.00501114	0.0414077	Glyma.16G206200	K13993-ko04141 Protein processing in endoplasmic reticulum	KOG0710-Molecular chaperone (small heat-shock protein Hsp26/Hsp42)[O]
Glyma.03G182300.Wm82.a2.v1	0.0001	0.269914	-11.3983	0.107366	1	Glyma.03G182300	-	-
Glyma.12G141200.Wm82.a2.v1	0.0001	0.266993	-11.3826	0.0231979	0.115386	Glyma.12G141200	-	-
Glyma.06G071200.Wm82.a2.v1	0.0001	0.264325	-11.3681	7.39184e-06	0.000288353	Glyma.06G071200	-	KOG1172-Na+-independent Cl/HCO3 exchanger AE1 and related transporters (SLC4 family)[P]
Glyma.20G190700.Wm82.a2.v1	0.0001	0.264053	-11.3666	0.0804504	0.254982	Glyma.20G190700	-	-
Glyma.10G293200.Wm82.a2.v1	0.0001	0.26233	-11.3572	0.000300591	0.00534079	Glyma.10G293200	-	-
Glyma.12G133800.Wm82.a2.v1	0.0001	0.261905	-11.3548	0.0132175	0.0797572	Glyma.12G133800	-	-
Glyma.16G010600.Wm82.a2.v1	0.0001	0.26164	-11.3534	0.444422	1	Glyma.16G010600	-	-
Glyma.05G076500.Wm82.a2.v1	0.0001	0.260856	-11.349	0.172861	1	Glyma.05G076500	-	KOG0710-Molecular chaperone (small heat-shock protein Hsp26/Hsp42)[O]
Glyma.16G038000.Wm82.a2.v1	0.0001	0.260509	-11.3471	0.0161901	0.0911345	Glyma.16G038000	-	-
Glyma.02G292700.Wm82.a2.v1	0.0001	0.259364	-11.3408	0.00754453	0.0547601	Glyma.02G292700	-	-
Glyma.02G228000.Wm82.a2.v1	0.0001	0.259339	-11.3406	0.0355415	0.151429	Glyma.02G228000	-	-
Glyma.03G173500.Wm82.a2.v1	0.0001	0.259312	-11.3405	0.00129763	0.0158073	Glyma.03G173500	-	-
Glyma.04G053600.Wm82.a2.v1	0.0001	0.258878	-11.3381	0.0144869	0.0847528	Glyma.04G053600	-	-
Glyma.16G186300.Wm82.a2.v1	0.0001	0.25841	-11.3354	0.221858	1	Glyma.16G186300	-	-
Glyma.05G167000.Wm82.a2.v1	0.0001	0.25696	-11.3273	0.285318	1	Glyma.05G167000	-	-
Glyma.03G089200.Wm82.a2.v1	0.0001	0.256769	-11.3263	0.0237126	0.116987	Glyma.03G089200	-	KOG0731-AAA+-type ATPase containing the peptidase M41 domain[O]
Glyma.17G240600.Wm82.a2.v1	0.0001	0.256608	-11.3254	0.0158874	0.0899263	Glyma.17G240600	-	-
Glyma.10G287300.Wm82.a2.v1	0.0001	0.255053	-11.3166	0.000707988	0.0101098	Glyma.10G287300	-	-
Glyma.17G040200.Wm82.a2.v1	0.0001	0.253641	-11.3086	0.188219	1	Glyma.17G040200	-	-
Glyma.17G198900.Wm82.a2.v1	0.0001	0.252717	-11.3033	0.290166	1	Glyma.17G198900	-	-
Glyma.06G004400.Wm82.a2.v1	0.0001	0.251296	-11.2952	1.68722e-05	0.000557751	Glyma.06G004400	-	-
Glyma.11G080200.Wm82.a2.v1	0.0001	0.249287	-11.2836	0.0182747	0.0983989	Glyma.11G080200	-	-
Glyma.10G170400.Wm82.a2.v1	0.0001	0.248545	-11.2793	0.00852292	0.059787	Glyma.10G170400	-	KOG1243-Protein kinase[R]
Glyma.06G157000.Wm82.a2.v1	0.0001	0.247189	-11.2714	0.0132566	0.0799058	Glyma.06G157000	-	-
Glyma.04G104400.Wm82.a2.v1	0.0001	0.246494	-11.2673	7.34815e-05	0.00182783	Glyma.04G104400	-	KOG1470-Phosphatidylinositol transfer protein PDR16 and related proteins[I]
Glyma.08G347200.Wm82.a2.v1	0.0001	0.245406	-11.261	0.00703706	0.0521082	Glyma.08G347200	-	KOG1474-Transcription initiation factor TFIID, subunit BDF1 and related bromodomain proteins[K]
Glyma.06G163200.Wm82.a2.v1	0.0001	0.244781	-11.2573	0.163637	1	Glyma.06G163200	-	-
Glyma.18G069200.Wm82.a2.v1	0.0001	0.243583	-11.2502	0.0680656	1	Glyma.18G069200	-	-
Glyma.15G153900.Wm82.a2.v1	0.0001	0.24307	-11.2472	0.0150074	0.0867801	Glyma.15G153900	K08065-ko04612 Antigen processing and presentation;ko05166 Human T-cell leukemia virus 1 infection;ko05152 Tuberculosis	KOG0869-CCAAT-binding factor, subunit A (HAP3)[K]
Glyma.01G160000.Wm82.a2.v1	0.0001	0.242923	-11.2463	0.000135074	0.00289988	Glyma.01G160000	K00640-ko00920 Sulfur metabolism;ko00270 Cysteine and methionine metabolism;ko00543 Exopolysaccharide biosynthesis;ko05111 Biofilm formation - Vibrio cholerae	KOG4750-Serine O-acetyltransferase[E]
Glyma.10G167900.Wm82.a2.v1	0.0001	0.241949	-11.2405	0.257391	1	Glyma.10G167900	-	-
Glyma.01G207900.Wm82.a2.v1	0.0001	0.241807	-11.2396	0.000742407	0.0104458	Glyma.01G207900	-	-
Glyma.16G128500.Wm82.a2.v1	0.0001	0.240171	-11.2298	0.0324549	0.143142	Glyma.16G128500	-	-
Glyma.13G119400.Wm82.a2.v1	0.0001	0.23908	-11.2233	0.00469045	0.0394677	Glyma.13G119400	-	KOG4744-Uncharacterized conserved protein[S]
Glyma.04G169700.Wm82.a2.v1	0.0001	0.238864	-11.222	0.27851	1	Glyma.04G169700	-	-
Glyma.04G161200.Wm82.a2.v1	0.0001	0.238619	-11.2205	0.00681617	0.0510162	Glyma.04G161200	K02910-ko03010 Ribosome;ko05171 Coronavirus disease - COVID-19	-
Glyma.09G125700.Wm82.a2.v1	0.0001	0.238172	-11.2178	0.39212	1	Glyma.09G125700	-	-
Glyma.05G228900.Wm82.a2.v1	0.0001	0.237113	-11.2114	0.301465	1	Glyma.05G228900	-	-
Glyma.09G124000.Wm82.a2.v1	0.0001	0.236199	-11.2058	0.224087	1	Glyma.09G124000	-	-
Glyma.17G141700.Wm82.a2.v1	0.0001	0.235914	-11.204	0.000938325	0.012434	Glyma.17G141700	-	-
Glyma.04G237800.Wm82.a2.v1	0.0001	0.234518	-11.1955	0.113589	1	Glyma.04G237800	-	-
Glyma.04G014500.Wm82.a2.v1	0.0001	0.233348	-11.1883	0.00530211	0.0429207	Glyma.04G014500	-	-
Glyma.06G091000.Wm82.a2.v1	0.0001	0.232109	-11.1806	0.0436028	1	Glyma.06G091000	-	KOG0637-Sucrose transporter and related proteins[G]
Glyma.19G095600.Wm82.a2.v1	0.0001	0.231859	-11.179	0.0458969	1	Glyma.19G095600	-	-
Glyma.13G325300.Wm82.a2.v1	0.0001	0.229719	-11.1657	0.39212	1	Glyma.13G325300	-	-
Glyma.20G130200.Wm82.a2.v1	0.0001	0.229229	-11.1626	0.000419997	0.00684376	Glyma.20G130200	-	-
Glyma.13G284500.Wm82.a2.v1	0.0001	0.228809	-11.1599	0.348428	1	Glyma.13G284500	-	-
Glyma.03G193200.Wm82.a2.v1	0.0001	0.22743	-11.1512	0.000206512	0.00402655	Glyma.03G193200	-	-
Glyma.14G005600.Wm82.a2.v1	0.0001	0.226208	-11.1434	0.0635548	1	Glyma.14G005600	-	-
Glyma.08G042000.Wm82.a2.v1	0.0001	0.225779	-11.1407	0.00954851	0.0643977	Glyma.08G042000	-	-
Glyma.13G079800.Wm82.a2.v1	0.0001	0.225457	-11.1386	0.0252698	0.122039	Glyma.13G079800	-	-
Glyma.13G051600.Wm82.a2.v1	0.0001	0.2254	-11.1383	0.000484825	0.00759603	Glyma.13G051600	-	KOG0156-Cytochrome P450 CYP2 subfamily[Q]
Glyma.18G038200.Wm82.a2.v1	0.0001	0.224644	-11.1334	0.00820107	0.0581828	Glyma.18G038200	-	-
Glyma.08G276200.Wm82.a2.v1	0.0001	0.221704	-11.1144	0.348428	1	Glyma.08G276200	-	-
Glyma.06G275400.Wm82.a2.v1	0.0001	0.221579	-11.1136	0.000816683	0.0112167	Glyma.06G275400	-	KOG0716-Molecular chaperone (DnaJ superfamily)[O]
Glyma.18G125400.Wm82.a2.v1	0.0001	0.221552	-11.1134	0.406506	1	Glyma.18G125400	-	-
Glyma.15G048500.Wm82.a2.v1	0.0001	0.220581	-11.1071	0.00136362	0.0163541	Glyma.15G048500	-	KOG0198-MEKK and related serine/threonine protein kinases[T]
Glyma.19G159800.Wm82.a2.v1	0.0001	0.220437	-11.1062	0.439822	1	Glyma.19G159800	-	-
Glyma.08G121200.Wm82.a2.v1	0.0001	0.220322	-11.1054	0.00287238	0.0280738	Glyma.08G121200	-	-
Glyma.13G115100.Wm82.a2.v1	0.0001	0.218622	-11.0942	0.128289	1	Glyma.13G115100	-	-
Glyma.20G165500.Wm82.a2.v1	0.0001	0.218425	-11.0929	0.406506	1	Glyma.20G165500	-	-
Glyma.12G171800.Wm82.a2.v1	0.0001	0.218273	-11.0919	0.183415	1	Glyma.12G171800	-	-
Glyma.20G015300.Wm82.a2.v1	0.0001	0.217707	-11.0882	0.15903	1	Glyma.20G015300	-	KOG1282-Serine carboxypeptidases (lysosomal cathepsin A)[OE]
Glyma.14G132700.Wm82.a2.v1	0.0001	0.215559	-11.0739	0.02648	0.125419	Glyma.14G132700	-	-
Glyma.05G190900.Wm82.a2.v1	0.0001	0.214854	-11.0691	0.190931	1	Glyma.05G190900	-	-
Glyma.01G050700.Wm82.a2.v1	0.0001	0.214841	-11.0691	0.307243	1	Glyma.01G050700	-	-
Glyma.02G285000.Wm82.a2.v1	0.0001	0.213542	-11.0603	0.0279875	0.130157	Glyma.02G285000	-	-
Glyma.04G144800.Wm82.a2.v1	0.0001	0.211809	-11.0486	0.163494	1	Glyma.04G144800	K13448-ko04626 Plant-pathogen interaction	KOG0027-Calmodulin and related proteins (EF-Hand superfamily)[T]
Glyma.18G301400.Wm82.a2.v1	0.0001	0.21112	-11.0438	0.138708	1	Glyma.18G301400	-	-
Glyma.03G005700.Wm82.a2.v1	0.0001	0.210363	-11.0387	0.000861192	0.0116656	Glyma.03G005700	K01649-ko00620 Pyruvate metabolism;ko00290 Valine, leucine and isoleucine biosynthesis	KOG2367-Alpha-isopropylmalate synthase/homocitrate synthase[E]
Glyma.17G082900.Wm82.a2.v1	0.0001	0.209676	-11.0339	0.242641	1	Glyma.17G082900	-	-
Glyma.14G055700.Wm82.a2.v1	0.0001	0.209295	-11.0313	0.0589252	0.209809	Glyma.14G055700	-	-
Glyma.16G148300.Wm82.a2.v1	0.0001	0.209192	-11.0306	0.0521398	0.194106	Glyma.16G148300	K13065-ko00940 Phenylpropanoid biosynthesis;ko00945 Stilbenoid, diarylheptanoid and gingerol biosynthesis;ko00941 Flavonoid biosynthesis	-
Glyma.18G178000.Wm82.a2.v1	0.0001	0.208831	-11.0281	2.03446e-06	0.000100469	Glyma.18G178000	-	KOG0283-WD40 repeat-containing protein[S]
Glyma.01G163400.Wm82.a2.v1	0.0001	0.208603	-11.0265	0.38639	1	Glyma.01G163400	-	-
Glyma.05G087900.Wm82.a2.v1	0.0001	0.207003	-11.0154	0.113589	1	Glyma.05G087900	-	KOG1256-Long-chain acyl-CoA synthetases (AMP-forming)[I]
Glyma.17G151500.Wm82.a2.v1	0.0001	0.20609	-11.0091	0.021606	0.110154	Glyma.17G151500	-	-
Glyma.10G009000.Wm82.a2.v1	0.0001	0.205686	-11.0062	0.00132214	0.0160187	Glyma.10G009000	K01051-ko00040 Pentose and glucuronate interconversions;ko02020 Two-component system	-
Glyma.11G162900.Wm82.a2.v1	0.0001	0.205198	-11.0028	0.0355627	0.151504	Glyma.11G162900	-	-
Glyma.02G268500.Wm82.a2.v1	0.0001	0.204019	-10.9945	0.330615	1	Glyma.02G268500	-	KOG0143-Iron/ascorbate family oxidoreductases[QR]
Glyma.05G058600.Wm82.a2.v1	0.0001	0.203682	-10.9921	0.172047	1	Glyma.05G058600	-	KOG1603-Copper chaperone[P]
Glyma.12G226800.Wm82.a2.v1	0.0001	0.203488	-10.9907	0.140481	1	Glyma.12G226800	-	-
Glyma.08G308100.Wm82.a2.v1	0.0001	0.202704	-10.9852	0.00081827	0.0112309	Glyma.08G308100	-	-
Glyma.20G120100.Wm82.a2.v1	0.0001	0.202453	-10.9834	0.000116682	0.0025884	Glyma.20G120100	-	KOG1187-Serine/threonine protein kinase[T]
Glyma.03G059300.Wm82.a2.v1	0.0001	0.20178	-10.9786	0.0496375	0.188011	Glyma.03G059300	-	-
Glyma.06G223600.Wm82.a2.v1	0.0001	0.201739	-10.9783	0.00787653	0.0564833	Glyma.06G223600	K07297-ko04152 AMPK signaling pathway;ko04920 Adipocytokine signaling pathway;ko04211 Longevity regulating pathway;ko04936 Alcoholic liver disease;ko04932 Non-alcoholic fatty liver disease	KOG0748-Predicted membrane proteins, contain hemolysin III domain[RT]
Glyma.09G136100.Wm82.a2.v1	0.0001	0.200728	-10.971	0.00784295	0.0563363	Glyma.09G136100	-	-
Glyma.17G135900.Wm82.a2.v1	0.0001	0.200297	-10.9679	0.00314715	0.02996	Glyma.17G135900	-	-
Glyma.03G252400.Wm82.a2.v1	0.0001	0.200131	-10.9667	0.344662	1	Glyma.03G252400	-	-
Glyma.11G232100.Wm82.a2.v1	0.0001	0.19963	-10.9631	0.189582	1	Glyma.11G232100	-	-
Glyma.14G095100.Wm82.a2.v1	0.0001	0.199548	-10.9625	0.495265	1	Glyma.14G095100	-	-
Glyma.02G210900.Wm82.a2.v1	0.0001	0.19828	-10.9533	0.224087	1	Glyma.02G210900	-	KOG0143-Iron/ascorbate family oxidoreductases[QR]
Glyma.09G188800.Wm82.a2.v1	0.0001	0.198141	-10.9523	0.0579811	0.207804	Glyma.09G188800	-	-
Glyma.12G211100.Wm82.a2.v1	0.0001	0.197964	-10.951	0.089888	1	Glyma.12G211100	-	-
Glyma.06G013700.Wm82.a2.v1	0.0001	0.196902	-10.9433	0.0828528	0.259318	Glyma.06G013700	K13464-ko04075 Plant hormone signal transduction	-
Glyma.09G250000.Wm82.a2.v1	0.0001	0.196414	-10.9397	0.326266	1	Glyma.09G250000	-	-
Glyma.18G222300.Wm82.a2.v1	0.0001	0.196404	-10.9396	0.497521	1	Glyma.18G222300	-	-
Glyma.02G300500.Wm82.a2.v1	0.0001	0.196331	-10.9391	0.0105002	0.068671	Glyma.02G300500	-	KOG0648-Predicted NUDIX hydrolase FGF-2 and related proteins[T]
Glyma.19G012800.Wm82.a2.v1	0.0001	0.194362	-10.9245	0.00835661	0.0589635	Glyma.19G012800	-	-
Glyma.14G185300.Wm82.a2.v1	0.0001	0.194291	-10.924	0.0775942	0.249347	Glyma.14G185300	-	-
Glyma.07G259700.Wm82.a2.v1	0.0001	0.193306	-10.9167	0.306059	1	Glyma.07G259700	-	-
Glyma.12G024000.Wm82.a2.v1	0.0001	0.192019	-10.907	0.000113232	0.00253213	Glyma.12G024000	-	-
Glyma.18G279300.Wm82.a2.v1	0.0001	0.191627	-10.9041	0.307243	1	Glyma.18G279300	-	-
Glyma.16G088800.Wm82.a2.v1	0.0001	0.190991	-10.8993	0.184138	1	Glyma.16G088800	-	-
Glyma.20G161900.Wm82.a2.v1	0.0001	0.190937	-10.8989	0.32824	1	Glyma.20G161900	-	-
Glyma.08G358600.Wm82.a2.v1	0.0001	0.190902	-10.8986	0.00347064	0.0320829	Glyma.08G358600	-	-
Glyma.17G066800.Wm82.a2.v1	0.0001	0.190178	-10.8931	0.0803563	0.254811	Glyma.17G066800	-	KOG1187-Serine/threonine protein kinase[T]
Glyma.09G062400.Wm82.a2.v1	0.0001	0.190094	-10.8925	0.0427203	0.171294	Glyma.09G062400	-	KOG0483-Transcription factor HEX, contains HOX and HALZ domains[K]
Glyma.13G145800.Wm82.a2.v1	0.0001	0.189463	-10.8877	0.125584	1	Glyma.13G145800	-	KOG0048-Transcription factor, Myb superfamily[K]
Glyma.08G049700.Wm82.a2.v1	0.0001	0.189372	-10.887	0.0958063	0.284074	Glyma.08G049700	-	-
Glyma.19G071000.Wm82.a2.v1	0.0001	0.188854	-10.8831	0.211659	1	Glyma.19G071000	-	-
Glyma.19G251900.Wm82.a2.v1	0.0001	0.188739	-10.8822	0.322643	1	Glyma.19G251900	-	KOG4701-Chitinase[M]
Glyma.19G140200.Wm82.a2.v1	0.0001	0.187975	-10.8763	0.13809	1	Glyma.19G140200	-	-
Glyma.13G009900.Wm82.a2.v1	0.0001	0.187969	-10.8763	0.00051737	0.00797265	Glyma.13G009900	-	-
Glyma.02G074400.Wm82.a2.v1	0.0001	0.18778	-10.8748	0.0246414	0.119968	Glyma.02G074400	-	-
Glyma.08G355700.Wm82.a2.v1	0.0001	0.187123	-10.8698	0.276113	1	Glyma.08G355700	-	KOG3042-Panthothenate synthetase[H]
Glyma.02G129400.Wm82.a2.v1	0.0001	0.186348	-10.8638	0.435719	1	Glyma.02G129400	-	-
Glyma.18G123900.Wm82.a2.v1	0.0001	0.186273	-10.8632	0.326266	1	Glyma.18G123900	-	KOG1355-Adenylosuccinate synthase[F]
Glyma.07G041300.Wm82.a2.v1	0.0001	0.185832	-10.8598	0.326914	1	Glyma.07G041300	-	-
Glyma.04G139500.Wm82.a2.v1	0.0001	0.185704	-10.8588	0.441862	1	Glyma.04G139500	-	-
Glyma.04G099300.Wm82.a2.v1	0.0001	0.185667	-10.8585	0.000314422	0.00551704	Glyma.04G099300	-	-
Glyma.02G056100.Wm82.a2.v1	0.0001	0.185236	-10.8551	0.00029152	0.00522945	Glyma.02G056100	-	-
Glyma.15G012700.Wm82.a2.v1	0.0001	0.184601	-10.8502	0.0344833	0.148736	Glyma.15G012700	K14484-ko04075 Plant hormone signal transduction	-
Glyma.05G160600.Wm82.a2.v1	0.0001	0.184455	-10.8491	0.489788	1	Glyma.05G160600	-	-
Glyma.04G248200.Wm82.a2.v1	0.0001	0.183924	-10.8449	0.385595	1	Glyma.04G248200	-	-
Glyma.02G256900.Wm82.a2.v1	0.0001	0.183659	-10.8428	0.0100378	0.0666355	Glyma.02G256900	-	-
Glyma.11G016400.Wm82.a2.v1	0.0001	0.18359	-10.8423	0.394367	1	Glyma.11G016400	-	-
Glyma.13G206000.Wm82.a2.v1	0.0001	0.1835	-10.8416	0.287316	1	Glyma.13G206000	-	-
Glyma.18G262700.Wm82.a2.v1	0.0001	0.183364	-10.8405	0.402409	1	Glyma.18G262700	-	KOG2870-NADH:ubiquinone oxidoreductase, NDUFS2/49 kDa subunit[C]
Glyma.10G271300.Wm82.a2.v1	0.0001	0.182646	-10.8348	0.303751	1	Glyma.10G271300	-	-
Glyma.05G030300.Wm82.a2.v1	0.0001	0.181469	-10.8255	0.000934253	0.0124039	Glyma.05G030300	-	KOG1237-H+/oligopeptide symporter[E]
Glyma.03G210200.Wm82.a2.v1	0.0001	0.180832	-10.8204	0.0810367	1	Glyma.03G210200	-	KOG1752-Glutaredoxin and related proteins[O]
Glyma.16G089700.Wm82.a2.v1	0.0001	0.180487	-10.8177	0.000511307	0.00791858	Glyma.16G089700	K17961-ko00904 Diterpenoid biosynthesis	KOG0156-Cytochrome P450 CYP2 subfamily[Q]
Glyma.U030000.Wm82.a2.v1	0.0001	0.179994	-10.8137	0.444016	1	Glyma.U030000	-	-
Glyma.02G170800.Wm82.a2.v1	0.0001	0.179924	-10.8132	0.246089	1	Glyma.02G170800	-	KOG3255-60S ribosomal protein L9[J]
Glyma.05G054600.Wm82.a2.v1	0.0001	0.179586	-10.8105	0.000302406	0.005354	Glyma.05G054600	-	-
Glyma.15G159700.Wm82.a2.v1	0.0001	0.179582	-10.8104	0.114112	1	Glyma.15G159700	K13993-ko04141 Protein processing in endoplasmic reticulum	KOG0710-Molecular chaperone (small heat-shock protein Hsp26/Hsp42)[O]
Glyma.20G093800.Wm82.a2.v1	0.0001	0.179357	-10.8086	0.497521	1	Glyma.20G093800	-	-
Glyma.18G273300.Wm82.a2.v1	0.0001	0.179291	-10.8081	0.0610852	0.214346	Glyma.18G273300	-	KOG0048-Transcription factor, Myb superfamily[K]
Glyma.18G092100.Wm82.a2.v1	0.0001	0.179032	-10.806	0.440617	1	Glyma.18G092100	-	-
Glyma.10G061400.Wm82.a2.v1	0.0001	0.17885	-10.8045	0.282471	1	Glyma.10G061400	-	-
Glyma.12G219200.Wm82.a2.v1	0.0001	0.177815	-10.7962	0.438152	1	Glyma.12G219200	-	-
Glyma.03G138300.Wm82.a2.v1	0.0001	0.17745	-10.7932	0.112295	0.313486	Glyma.03G138300	-	-
Glyma.11G035100.Wm82.a2.v1	0.0001	0.177223	-10.7914	0.276113	1	Glyma.11G035100	-	-
Glyma.17G074900.Wm82.a2.v1	0.0001	0.176993	-10.7895	0.442711	1	Glyma.17G074900	-	-
Glyma.01G036400.Wm82.a2.v1	0.0001	0.176818	-10.7881	0.486593	1	Glyma.01G036400	-	-
Glyma.08G026800.Wm82.a2.v1	0.0001	0.176662	-10.7868	0.0677772	0.229355	Glyma.08G026800	-	KOG2004-Mitochondrial ATP-dependent protease PIM1/LON[O]
Glyma.13G262300.Wm82.a2.v1	0.0001	0.17652	-10.7856	0.402409	1	Glyma.13G262300	-	-
Glyma.11G251200.Wm82.a2.v1	0.0001	0.176194	-10.783	0.163637	1	Glyma.11G251200	-	-
Glyma.05G050900.Wm82.a2.v1	0.0001	0.175367	-10.7762	0.0224661	0.113173	Glyma.05G050900	-	KOG1339-Aspartyl protease[O]
Glyma.07G075000.Wm82.a2.v1	0.0001	0.175032	-10.7734	0.00236795	0.0244795	Glyma.07G075000	-	KOG0330-ATP-dependent RNA helicase[A]
Glyma.09G226200.Wm82.a2.v1	0.0001	0.17488	-10.7722	0.00281491	0.0276732	Glyma.09G226200	-	-
Glyma.09G200400.Wm82.a2.v1	0.0001	0.174446	-10.7686	0.402409	1	Glyma.09G200400	-	-
Glyma.09G060000.Wm82.a2.v1	0.0001	0.174434	-10.7685	0.183415	1	Glyma.09G060000	-	-
Glyma.09G254000.Wm82.a2.v1	0.0001	0.173777	-10.763	0.0238395	0.117297	Glyma.09G254000	-	-
Glyma.14G196100.Wm82.a2.v1	0.0001	0.17377	-10.763	0.101822	0.295105	Glyma.14G196100	-	-
Glyma.07G096900.Wm82.a2.v1	0.0001	0.173707	-10.7624	0.0381452	0.158809	Glyma.07G096900	K08099-ko00860 Porphyrin metabolism	-
Glyma.16G121100.Wm82.a2.v1	0.0001	0.173537	-10.761	0.402409	1	Glyma.16G121100	-	-
Glyma.17G186100.Wm82.a2.v1	0.0001	0.173221	-10.7584	0.344662	1	Glyma.17G186100	K03882-ko00190 Oxidative phosphorylation;ko04723 Retrograde endocannabinoid signaling;ko04714 Thermogenesis;ko05208 Chemical carcinogenesis - reactive oxygen species;ko05010 Alzheimer disease;ko05012 Parkinson disease;ko05014 Amyotrophic lateral sclerosis;ko05016 Huntington disease;ko05020 Prion disease;ko05022 Pathways of neurodegeneration - multiple diseases;ko05415 Diabetic cardiomyopathy	KOG4669-NADH dehydrogenase subunit 4L and related proteins[C]
Glyma.18G218500.Wm82.a2.v1	0.0001	0.17253	-10.7526	0.145923	0.365892	Glyma.18G218500	-	KOG0157-Cytochrome P450 CYP4/CYP19/CYP26 subfamilies[QI]
Glyma.18G014600.Wm82.a2.v1	0.0001	0.171889	-10.7473	0.00175824	0.0195993	Glyma.18G014600	-	KOG4628-Predicted E3 ubiquitin ligase[O]
Glyma.20G163600.Wm82.a2.v1	0.0001	0.170901	-10.7389	0.00222747	0.0233629	Glyma.20G163600	-	-
Glyma.06G241600.Wm82.a2.v1	0.0001	0.170636	-10.7367	0.00771465	0.0556729	Glyma.06G241600	-	KOG4177-Ankyrin[M]
Glyma.10G146700.Wm82.a2.v1	0.0001	0.1698	-10.7296	0.00441275	0.0377218	Glyma.10G146700	-	KOG0379-Kelch repeat-containing proteins[R]
Glyma.09G252400.Wm82.a2.v1	0.0001	0.169679	-10.7286	0.349847	1	Glyma.09G252400	-	-
Glyma.10G170700.Wm82.a2.v1	0.0001	0.16907	-10.7234	0.109753	0.308937	Glyma.10G170700	-	-
Glyma.09G221300.Wm82.a2.v1	0.0001	0.168987	-10.7227	0.0938065	0.280925	Glyma.09G221300	-	-
Glyma.06G193300.Wm82.a2.v1	0.0001	0.168642	-10.7198	0.00106502	0.013627	Glyma.06G193300	-	-
Glyma.09G282900.Wm82.a2.v1	0.0001	0.168499	-10.7185	0.00169347	0.0190353	Glyma.09G282900	K09843-ko00906 Carotenoid biosynthesis	KOG0157-Cytochrome P450 CYP4/CYP19/CYP26 subfamilies[QI]
Glyma.13G111100.Wm82.a2.v1	0.0001	0.168486	-10.7184	0.158997	1	Glyma.13G111100	-	-
Glyma.14G080900.Wm82.a2.v1	0.0001	0.168472	-10.7183	0.00513225	0.0419814	Glyma.14G080900	-	-
Glyma.04G108800.Wm82.a2.v1	0.0001	0.167896	-10.7134	0.129968	1	Glyma.04G108800	-	-
Glyma.18G134300.Wm82.a2.v1	0.0001	0.166896	-10.7047	0.441862	1	Glyma.18G134300	-	-
Glyma.05G124400.Wm82.a2.v1	0.0001	0.166618	-10.7023	0.396543	1	Glyma.05G124400	-	-
Glyma.05G157900.Wm82.a2.v1	0.0001	0.166588	-10.7021	0.167305	1	Glyma.05G157900	-	KOG1603-Copper chaperone[P]
Glyma.09G020600.Wm82.a2.v1	0.0001	0.166075	-10.6976	0.0150806	0.0870479	Glyma.09G020600	-	-
Glyma.04G187300.Wm82.a2.v1	0.0001	0.164817	-10.6867	0.0203788	0.105931	Glyma.04G187300	-	KOG0048-Transcription factor, Myb superfamily[K]
Glyma.20G135000.Wm82.a2.v1	0.0001	0.164307	-10.6822	0.0371153	0.156055	Glyma.20G135000	-	KOG1731-FAD-dependent sulfhydryl oxidase/quiescin and related proteins[D]
Glyma.06G306900.Wm82.a2.v1	0.0001	0.164205	-10.6813	0.489788	1	Glyma.06G306900	-	-
Glyma.11G239300.Wm82.a2.v1	0.0001	0.163211	-10.6725	0.0176357	0.0961531	Glyma.11G239300	K01087-ko00500 Starch and sucrose metabolism	KOG1050-Trehalose-6-phosphate synthase component TPS1 and related subunits[G]
Glyma.08G360400.Wm82.a2.v1	0.0001	0.163148	-10.672	0.0170609	0.0940167	Glyma.08G360400	-	KOG1623-Multitransmembrane protein[R]
Glyma.13G295400.Wm82.a2.v1	0.0001	0.16243	-10.6656	0.249371	1	Glyma.13G295400	-	-
Glyma.16G072100.Wm82.a2.v1	0.0001	0.162084	-10.6625	0.0414529	0.167865	Glyma.16G072100	-	-
Glyma.04G244000.Wm82.a2.v1	0.0001	0.161836	-10.6603	0.00217121	0.02291	Glyma.04G244000	-	KOG1187-Serine/threonine protein kinase[T]
Glyma.07G205700.Wm82.a2.v1	0.0001	0.161786	-10.6599	0.106409	1	Glyma.07G205700	-	-
Glyma.15G103500.Wm82.a2.v1	0.0001	0.161431	-10.6567	0.211137	1	Glyma.15G103500	-	-
Glyma.08G330500.Wm82.a2.v1	0.0001	0.161236	-10.655	0.0692912	1	Glyma.08G330500	-	KOG1692-Putative cargo transport protein EMP24 (p24 protein family)[U]
Glyma.16G026300.Wm82.a2.v1	0.0001	0.160922	-10.6521	0.21759	1	Glyma.16G026300	K11253-ko04613 Neutrophil extracellular trap formation;ko05202 Transcriptional misregulation in cancer;ko05131 Shigellosis;ko05322 Systemic lupus erythematosus;ko05034 Alcoholism	KOG1745-Histones H3 and H4[B]
Glyma.17G051000.Wm82.a2.v1	0.0001	0.160919	-10.6521	0.02234	0.112712	Glyma.17G051000	K12191-ko04144 Endocytosis;ko04217 Necroptosis	KOG3230-Vacuolar assembly/sorting protein DID4[U]
Glyma.08G004000.Wm82.a2.v1	0.0001	0.160246	-10.6461	0.494145	1	Glyma.08G004000	-	-
Glyma.01G141700.Wm82.a2.v1	0.0001	0.15986	-10.6426	0.39212	1	Glyma.01G141700	-	KOG1603-Copper chaperone[P]
Glyma.14G166200.Wm82.a2.v1	0.0001	0.159739	-10.6415	0.0849231	1	Glyma.14G166200	-	-
Glyma.20G127600.Wm82.a2.v1	0.0001	0.159623	-10.6405	0.0123871	0.0767355	Glyma.20G127600	-	-
Glyma.07G251100.Wm82.a2.v1	0.0001	0.158941	-10.6343	0.145152	1	Glyma.07G251100	-	-
Glyma.13G351900.Wm82.a2.v1	0.0001	0.158819	-10.6332	0.187355	1	Glyma.13G351900	K02140-ko00190 Oxidative phosphorylation;ko04714 Thermogenesis	-
Glyma.07G037500.Wm82.a2.v1	0.0001	0.158071	-10.6264	0.0303154	0.136953	Glyma.07G037500	-	-
Glyma.11G000400.Wm82.a2.v1	0.0001	0.158048	-10.6261	0.267942	1	Glyma.11G000400	-	-
Glyma.06G264100.Wm82.a2.v1	0.0001	0.1574	-10.6202	0.023787	0.117179	Glyma.06G264100	-	-
Glyma.10G004900.Wm82.a2.v1	0.0001	0.156696	-10.6138	0.486593	1	Glyma.10G004900	-	-
Glyma.14G165000.Wm82.a2.v1	0.0001	0.155904	-10.6064	0.000222064	0.00425108	Glyma.14G165000	K10534-ko00910 Nitrogen metabolism	KOG0535-Sulfite oxidase, molybdopterin-binding component[C]
Glyma.07G143800.Wm82.a2.v1	0.0001	0.154783	-10.596	0.389896	1	Glyma.07G143800	-	-
Glyma.06G063100.Wm82.a2.v1	0.0001	0.154755	-10.5958	0.326266	1	Glyma.06G063100	-	-
Glyma.02G007300.Wm82.a2.v1	0.0001	0.154543	-10.5938	0.175941	0.408868	Glyma.02G007300	K14484-ko04075 Plant hormone signal transduction	-
Glyma.04G153300.Wm82.a2.v1	0.0001	0.15443	-10.5927	0.215587	1	Glyma.04G153300	-	-
Glyma.05G008600.Wm82.a2.v1	0.0001	0.154374	-10.5922	0.125541	1	Glyma.05G008600	-	KOG4198-RNA-binding Ran Zn-finger protein and related proteins[R]
Glyma.12G115300.Wm82.a2.v1	0.0001	0.154353	-10.592	0.139662	1	Glyma.12G115300	K13993-ko04141 Protein processing in endoplasmic reticulum	KOG0710-Molecular chaperone (small heat-shock protein Hsp26/Hsp42)[O]
Glyma.05G030400.Wm82.a2.v1	0.0001	0.154007	-10.5888	0.00136337	0.0163541	Glyma.05G030400	-	KOG1237-H+/oligopeptide symporter[E]
Glyma.04G212700.Wm82.a2.v1	0.0001	0.153735	-10.5862	0.291973	1	Glyma.04G212700	-	-
Glyma.20G155300.Wm82.a2.v1	0.0001	0.153558	-10.5846	0.282997	1	Glyma.20G155300	-	-
Glyma.18G080100.Wm82.a2.v1	0.0001	0.153365	-10.5828	0.303751	1	Glyma.18G080100	-	KOG0156-Cytochrome P450 CYP2 subfamily[Q]
Glyma.02G169500.Wm82.a2.v1	0.0001	0.153032	-10.5796	0.561082	1	Glyma.02G169500	-	-
Glyma.06G086900.Wm82.a2.v1	0.0001	0.152878	-10.5782	0.37077	1	Glyma.06G086900	-	-
Glyma.20G095600.Wm82.a2.v1	0.0001	0.152878	-10.5782	0.402409	1	Glyma.20G095600	-	-
Glyma.06G291300.Wm82.a2.v1	0.0001	0.152744	-10.5769	0.00959338	0.0646462	Glyma.06G291300	-	-
Glyma.17G084500.Wm82.a2.v1	0.0001	0.152343	-10.5731	0.164922	1	Glyma.17G084500	-	-
Glyma.14G019800.Wm82.a2.v1	0.0001	0.151903	-10.5689	0.374694	1	Glyma.14G019800	-	-
Glyma.07G137400.Wm82.a2.v1	0.0001	0.151694	-10.5669	0.435719	1	Glyma.07G137400	-	KOG0368-Acetyl-CoA carboxylase[I]
Glyma.07G232100.Wm82.a2.v1	0.0001	0.150552	-10.556	0.566457	1	Glyma.07G232100	-	-
Glyma.06G133100.Wm82.a2.v1	0.0001	0.150369	-10.5543	0.187367	1	Glyma.06G133100	-	-
Glyma.11G197600.Wm82.a2.v1	0.0001	0.149914	-10.5499	0.176661	1	Glyma.11G197600	-	-
Glyma.02G055900.Wm82.a2.v1	0.0001	0.149478	-10.5457	0.0185719	0.0995204	Glyma.02G055900	-	KOG0724-Zuotin and related molecular chaperones (DnaJ superfamily), contains DNA-binding domains[O]
Glyma.06G107000.Wm82.a2.v1	0.0001	0.149287	-10.5439	0.0689966	1	Glyma.06G107000	-	-
Glyma.13G275000.Wm82.a2.v1	0.0001	0.149145	-10.5425	0.348428	1	Glyma.13G275000	-	-
Glyma.08G221500.Wm82.a2.v1	0.0001	0.147385	-10.5254	0.00148236	0.0173344	Glyma.08G221500	-	KOG0799-Branching enzyme[G]
Glyma.20G186400.Wm82.a2.v1	0.0001	0.147367	-10.5252	0.0828528	0.259318	Glyma.20G186400	-	-
Glyma.17G241000.Wm82.a2.v1	0.0001	0.147244	-10.524	0.0131207	0.0794086	Glyma.17G241000	-	KOG1318-Helix loop helix transcription factor EB[K]
Glyma.08G205100.Wm82.a2.v1	0.0001	0.147036	-10.522	0.0497231	0.188158	Glyma.08G205100	-	KOG0472-Leucine-rich repeat protein[S]
Glyma.14G202600.Wm82.a2.v1	0.0001	0.147032	-10.5219	0.061256	1	Glyma.14G202600	-	KOG0724-Zuotin and related molecular chaperones (DnaJ superfamily), contains DNA-binding domains[O]
Glyma.05G237900.Wm82.a2.v1	0.0001	0.146651	-10.5182	0.0190703	0.101342	Glyma.05G237900	-	-
Glyma.01G067800.Wm82.a2.v1	0.0001	0.146414	-10.5158	0.0579811	0.207804	Glyma.01G067800	-	KOG0048-Transcription factor, Myb superfamily[K]
Glyma.14G149400.Wm82.a2.v1	0.0001	0.14606	-10.5123	0.306059	1	Glyma.14G149400	-	-
Glyma.14G193400.Wm82.a2.v1	0.0001	0.14594	-10.5112	0.0288723	0.132831	Glyma.14G193400	-	KOG1397-Ca2+/H+ antiporter VCX1 and related proteins[P]
Glyma.14G148400.Wm82.a2.v1	0.0001	0.145871	-10.5105	0.386636	1	Glyma.14G148400	-	-
Glyma.10G041800.Wm82.a2.v1	0.0001	0.145854	-10.5103	0.00725119	0.0533506	Glyma.10G041800	K11816-ko00380 Tryptophan metabolism	KOG1399-Flavin-containing monooxygenase[Q]
Glyma.12G188500.Wm82.a2.v1	0.0001	0.145648	-10.5083	0.152222	0.376279	Glyma.12G188500	-	KOG4711-Predicted membrane protein[R]
Glyma.14G042800.Wm82.a2.v1	0.0001	0.145627	-10.5081	0.160149	1	Glyma.14G042800	-	KOG0022-Alcohol dehydrogenase, class III[Q]
Glyma.20G197900.Wm82.a2.v1	0.0001	0.145298	-10.5048	0.167305	1	Glyma.20G197900	-	-
Glyma.05G064600.Wm82.a2.v1	0.0001	0.144852	-10.5004	0.110446	1	Glyma.05G064600	-	KOG0439-VAMP-associated protein involved in inositol metabolism[U]
Glyma.02G035500.Wm82.a2.v1	0.0001	0.14478	-10.4996	0.00896051	0.0617323	Glyma.02G035500	-	-
Glyma.11G088100.Wm82.a2.v1	0.0001	0.144775	-10.4996	0.263157	1	Glyma.11G088100	-	-
Glyma.07G059000.Wm82.a2.v1	0.0001	0.144607	-10.4979	0.0026796	0.0267176	Glyma.07G059000	K01593-ko00350 Tyrosine metabolism;ko00360 Phenylalanine metabolism;ko00380 Tryptophan metabolism;ko00901 Indole alkaloid biosynthesis;ko00950 Isoquinoline alkaloid biosynthesis;ko00965 Betalain biosynthesis;ko04728 Dopaminergic synapse;ko04726 Serotonergic synapse;ko04361 Axon regeneration;ko05030 Cocaine addiction;ko05031 Amphetamine addiction;ko05034 Alcoholism	KOG0628-Aromatic-L-amino-acid/L-histidine decarboxylase[E]
Glyma.05G139100.Wm82.a2.v1	0.0001	0.143966	-10.4915	0.303751	1	Glyma.05G139100	-	KOG1187-Serine/threonine protein kinase[T]
Glyma.10G061500.Wm82.a2.v1	0.0001	0.143872	-10.4906	0.495265	1	Glyma.10G061500	-	-
Glyma.06G044800.Wm82.a2.v1	0.0001	0.143405	-10.4859	0.163494	1	Glyma.06G044800	-	KOG0537-Cytochrome b5[C]
Glyma.20G173800.Wm82.a2.v1	0.0001	0.143374	-10.4856	0.137431	1	Glyma.20G173800	-	-
Glyma.08G163100.Wm82.a2.v1	0.0001	0.143349	-10.4853	0.0652235	0.223705	Glyma.08G163100	-	-
Glyma.02G050000.Wm82.a2.v1	0.0001	0.142961	-10.4814	0.183415	1	Glyma.02G050000	-	-
Glyma.16G129600.Wm82.a2.v1	0.0001	0.142535	-10.4771	0.139686	1	Glyma.16G129600	-	-
Glyma.19G153800.Wm82.a2.v1	0.0001	0.142507	-10.4768	0.000312835	0.00549295	Glyma.19G153800	-	KOG1134-Uncharacterized conserved protein[R]
Glyma.08G001800.Wm82.a2.v1	0.0001	0.142257	-10.4743	0.402409	1	Glyma.08G001800	-	-
Glyma.10G176900.Wm82.a2.v1	0.0001	0.141981	-10.4715	0.115517	1	Glyma.10G176900	K00847-ko00051 Fructose and mannose metabolism;ko00500 Starch and sucrose metabolism;ko00520 Amino sugar and nucleotide sugar metabolism	KOG2855-Ribokinase[G]
Glyma.U008500.Wm82.a2.v1	0.0001	0.141793	-10.4696	0.495265	1	Glyma.U008500	-	-
Glyma.15G039000.Wm82.a2.v1	0.0001	0.141594	-10.4675	0.109753	0.308937	Glyma.15G039000	-	-
Glyma.07G161700.Wm82.a2.v1	0.0001	0.141298	-10.4645	0.286769	1	Glyma.07G161700	-	-
Glyma.20G069400.Wm82.a2.v1	0.0001	0.141055	-10.462	0.365157	1	Glyma.20G069400	-	-
Glyma.03G040400.Wm82.a2.v1	0.0001	0.140955	-10.461	0.276113	1	Glyma.03G040400	-	-
Glyma.11G010200.Wm82.a2.v1	0.0001	0.140847	-10.4599	0.280709	1	Glyma.11G010200	-	-
Glyma.10G056200.Wm82.a2.v1	0.0001	0.140613	-10.4575	0.272851	1	Glyma.10G056200	-	-
Glyma.15G162100.Wm82.a2.v1	0.0001	0.140453	-10.4559	0.497521	1	Glyma.15G162100	-	-
Glyma.08G063900.Wm82.a2.v1	0.0001	0.140363	-10.455	0.322643	1	Glyma.08G063900	-	-
Glyma.14G080700.Wm82.a2.v1	0.0001	0.140358	-10.4549	0.0941441	0.281413	Glyma.14G080700	-	-
Glyma.01G091300.Wm82.a2.v1	0.0001	0.14031	-10.4544	0.213885	1	Glyma.01G091300	-	-
Glyma.11G023000.Wm82.a2.v1	0.0001	0.140254	-10.4538	0.402409	1	Glyma.11G023000	-	-
Glyma.04G094200.Wm82.a2.v1	0.0001	0.140241	-10.4537	0.0181776	0.0981248	Glyma.04G094200	-	-
Glyma.15G253900.Wm82.a2.v1	0.0001	0.140093	-10.4522	0.13809	1	Glyma.15G253900	-	KOG0566-Inositol-1,4,5-triphosphate 5-phosphatase (synaptojanin), INP51/INP52/INP53 family[U]
Glyma.16G197300.Wm82.a2.v1	0.0001	0.139707	-10.4482	0.493032	1	Glyma.16G197300	-	-
Glyma.04G051400.Wm82.a2.v1	0.0001	0.139406	-10.4451	0.348428	1	Glyma.04G051400	-	-
Glyma.03G097800.Wm82.a2.v1	0.0001	0.139221	-10.4432	0.493032	1	Glyma.03G097800	-	-
Glyma.13G221200.Wm82.a2.v1	0.0001	0.138701	-10.4378	0.00108337	0.0137848	Glyma.13G221200	-	-
Glyma.18G100000.Wm82.a2.v1	0.0001	0.138525	-10.4359	0.216241	1	Glyma.18G100000	-	-
Glyma.04G204200.Wm82.a2.v1	0.0001	0.138285	-10.4334	0.143	1	Glyma.04G204200	-	KOG3328-HGG motif-containing thioesterase[R]
Glyma.01G173900.Wm82.a2.v1	0.0001	0.138217	-10.4327	0.339278	1	Glyma.01G173900	-	KOG0724-Zuotin and related molecular chaperones (DnaJ superfamily), contains DNA-binding domains[O]
Glyma.08G247000.Wm82.a2.v1	0.0001	0.138188	-10.4324	0.146789	1	Glyma.08G247000	-	KOG3178-Hydroxyindole-O-methyltransferase and related SAM-dependent methyltransferases[R]
Glyma.11G067000.Wm82.a2.v1	0.0001	0.138054	-10.431	0.0275242	0.128731	Glyma.11G067000	-	KOG1079-Transcriptional repressor EZH1[K]
Glyma.17G043200.Wm82.a2.v1	0.0001	0.137805	-10.4284	0.0279447	0.130048	Glyma.17G043200	-	KOG1339-Aspartyl protease[O]
Glyma.13G214700.Wm82.a2.v1	0.0001	0.137793	-10.4283	0.156397	0.382493	Glyma.13G214700	-	-
Glyma.15G186000.Wm82.a2.v1	0.0001	0.13633	-10.4129	0.55399	1	Glyma.15G186000	-	-
Glyma.11G198200.Wm82.a2.v1	0.0001	0.136159	-10.4111	0.486593	1	Glyma.11G198200	-	-
Glyma.18G146500.Wm82.a2.v1	0.0001	0.135815	-10.4074	0.326266	1	Glyma.18G146500	-	-
Glyma.18G128800.Wm82.a2.v1	0.0001	0.135656	-10.4057	0.145724	1	Glyma.18G128800	-	-
Glyma.11G106200.Wm82.a2.v1	0.0001	0.134934	-10.398	0.0521679	1	Glyma.11G106200	-	-
Glyma.14G188800.Wm82.a2.v1	0.0001	0.134746	-10.396	0.37077	1	Glyma.14G188800	-	-
Glyma.15G035400.Wm82.a2.v1	0.0001	0.134528	-10.3937	0.386636	1	Glyma.15G035400	-	-
Glyma.17G059000.Wm82.a2.v1	0.0001	0.134274	-10.391	0.29505	1	Glyma.17G059000	-	-
Glyma.14G101600.Wm82.a2.v1	0.0001	0.134215	-10.3903	0.0692912	1	Glyma.14G101600	-	KOG0743-AAA+-type ATPase[O]
Glyma.19G190400.Wm82.a2.v1	0.0001	0.1339	-10.3869	0.307243	1	Glyma.19G190400	-	-
Glyma.08G042800.Wm82.a2.v1	0.0001	0.133807	-10.3859	0.043361	0.172848	Glyma.08G042800	-	-
Glyma.16G001400.Wm82.a2.v1	0.0001	0.133714	-10.3849	0.114112	1	Glyma.16G001400	-	-
Glyma.02G083300.Wm82.a2.v1	0.0001	0.133663	-10.3844	0.204952	0.445923	Glyma.02G083300	-	-
Glyma.04G007100.Wm82.a2.v1	0.0001	0.133657	-10.3843	0.105467	0.30146	Glyma.04G007100	K14488-ko04075 Plant hormone signal transduction	-
Glyma.13G033700.Wm82.a2.v1	0.0001	0.133173	-10.3791	0.396543	1	Glyma.13G033700	-	KOG1798-DNA polymerase epsilon, catalytic subunit A[L]
Glyma.20G159600.Wm82.a2.v1	0.0001	0.132576	-10.3726	0.00473905	0.0397687	Glyma.20G159600	-	KOG0157-Cytochrome P450 CYP4/CYP19/CYP26 subfamilies[QI]
Glyma.11G224800.Wm82.a2.v1	0.0001	0.132491	-10.3717	0.0240398	0.117968	Glyma.11G224800	-	-
Glyma.09G013800.Wm82.a2.v1	0.0001	0.132438	-10.3711	0.0202882	0.105709	Glyma.09G013800	-	KOG1603-Copper chaperone[P]
Glyma.09G223800.Wm82.a2.v1	0.0001	0.132386	-10.3705	0.335029	1	Glyma.09G223800	-	-
Glyma.01G181300.Wm82.a2.v1	0.0001	0.132167	-10.3681	0.486593	1	Glyma.01G181300	-	-
Glyma.08G120300.Wm82.a2.v1	0.0001	0.132123	-10.3677	0.0321841	0.142394	Glyma.08G120300	-	-
Glyma.16G100300.Wm82.a2.v1	0.0001	0.132088	-10.3673	0.396543	1	Glyma.16G100300	-	-
Glyma.17G203500.Wm82.a2.v1	0.0001	0.131887	-10.3651	0.0182767	0.0983989	Glyma.17G203500	-	-
Glyma.17G180800.Wm82.a2.v1	0.0001	0.13157	-10.3616	0.00414053	0.0361227	Glyma.17G180800	-	KOG2588-Predicted DNA-binding protein[K]
Glyma.11G002100.Wm82.a2.v1	0.0001	0.131436	-10.3601	0.0199018	0.104425	Glyma.11G002100	-	-
Glyma.13G157100.Wm82.a2.v1	0.0001	0.131341	-10.3591	0.486593	1	Glyma.13G157100	-	-
Glyma.19G126100.Wm82.a2.v1	0.0001	0.13121	-10.3577	0.561082	1	Glyma.19G126100	-	-
Glyma.U037900.Wm82.a2.v1	0.0001	0.130613	-10.3511	0.489788	1	Glyma.U037900	-	-
Glyma.05G182000.Wm82.a2.v1	0.0001	0.130596	-10.3509	0.216241	1	Glyma.05G182000	-	KOG4628-Predicted E3 ubiquitin ligase[O]
Glyma.03G141500.Wm82.a2.v1	0.0001	0.129999	-10.3443	0.263157	1	Glyma.03G141500	-	KOG2729-ER vesicle integral membrane protein involved in establishing cell polarity, signaling and protein degradation[OUT]
Glyma.10G017100.Wm82.a2.v1	0.0001	0.129356	-10.3371	0.00725667	0.0533812	Glyma.10G017100	K01051-ko00040 Pentose and glucuronate interconversions;ko02020 Two-component system	-
Glyma.09G191500.Wm82.a2.v1	0.0001	0.129048	-10.3337	0.000301192	0.00534676	Glyma.09G191500	-	-
Glyma.20G159700.Wm82.a2.v1	0.0001	0.128881	-10.3318	0.0492065	0.186905	Glyma.20G159700	-	KOG0157-Cytochrome P450 CYP4/CYP19/CYP26 subfamilies[QI]
Glyma.16G058000.Wm82.a2.v1	0.0001	0.12873	-10.3301	0.185437	1	Glyma.16G058000	K14560-ko03008 Ribosome biogenesis in eukaryotes	KOG4655-U3 small nucleolar ribonucleoprotein (snoRNP) component[A]
Glyma.01G222900.Wm82.a2.v1	0.0001	0.128612	-10.3288	0.164197	1	Glyma.01G222900	-	-
Glyma.09G245900.Wm82.a2.v1	0.0001	0.128571	-10.3283	0.0752203	0.244212	Glyma.09G245900	-	KOG1192-UDP-glucuronosyl and UDP-glucosyl transferase[GC]
Glyma.20G024600.Wm82.a2.v1	0.0001	0.128439	-10.3269	0.438152	1	Glyma.20G024600	-	-
Glyma.03G032700.Wm82.a2.v1	0.0001	0.128147	-10.3236	0.0167489	0.09294	Glyma.03G032700	K12356-ko00940 Phenylpropanoid biosynthesis	KOG1192-UDP-glucuronosyl and UDP-glucosyl transferase[GC]
Glyma.05G177700.Wm82.a2.v1	0.0001	0.128109	-10.3232	0.0306078	0.137718	Glyma.05G177700	-	-
Glyma.06G029200.Wm82.a2.v1	0.0001	0.127988	-10.3218	0.020963	0.107858	Glyma.06G029200	-	KOG0773-Transcription factor MEIS1 and related HOX domain proteins[K]
Glyma.16G012400.Wm82.a2.v1	0.0001	0.127933	-10.3212	0.161196	1	Glyma.16G012400	-	-
Glyma.16G158200.Wm82.a2.v1	0.0001	0.127925	-10.3211	0.00118332	0.0147629	Glyma.16G158200	-	-
Glyma.U030300.Wm82.a2.v1	0.0001	0.127662	-10.3181	0.0132314	0.0798063	Glyma.U030300	-	-
Glyma.02G249900.Wm82.a2.v1	0.0001	0.127649	-10.318	0.339278	1	Glyma.02G249900	-	-
Glyma.11G247100.Wm82.a2.v1	0.0001	0.127328	-10.3143	0.0296451	0.134924	Glyma.11G247100	K01392-ko04614 Renin-angiotensin system;ko05143 African trypanosomiasis	KOG2089-Metalloendopeptidase family - saccharolysin & thimet oligopeptidase[O]
Glyma.10G142400.Wm82.a2.v1	0.0001	0.126809	-10.3084	0.560362	1	Glyma.10G142400	-	-
Glyma.02G062100.Wm82.a2.v1	0.0001	0.126721	-10.3074	0.129968	1	Glyma.02G062100	-	-
Glyma.14G021500.Wm82.a2.v1	0.0001	0.126552	-10.3055	0.0862414	0.265714	Glyma.14G021500	K12606-ko03018 RNA degradation	KOG3036-Protein involved in cell differentiation/sexual development[R]
Glyma.20G065400.Wm82.a2.v1	0.0001	0.125894	-10.298	0.225693	1	Glyma.20G065400	-	KOG2443-Uncharacterized conserved protein[S]
Glyma.18G250600.Wm82.a2.v1	0.0001	0.125867	-10.2977	0.33736	1	Glyma.18G250600	-	KOG1187-Serine/threonine protein kinase[T]
Glyma.18G247900.Wm82.a2.v1	0.0001	0.125408	-10.2924	0.493032	1	Glyma.18G247900	-	-
Glyma.18G249000.Wm82.a2.v1	0.0001	0.125371	-10.292	0.335029	1	Glyma.18G249000	-	-
Glyma.10G289500.Wm82.a2.v1	0.0001	0.125151	-10.2895	0.0407616	1	Glyma.10G289500	-	-
Glyma.19G066700.Wm82.a2.v1	0.0001	0.125103	-10.2889	0.0116426	0.0734671	Glyma.19G066700	-	KOG2399-K+-dependent Na+:Ca2+ antiporter[P]
Glyma.16G188200.Wm82.a2.v1	0.0001	0.124881	-10.2863	0.282502	1	Glyma.16G188200	-	-
Glyma.04G034300.Wm82.a2.v1	0.0001	0.124283	-10.2794	0.245379	1	Glyma.04G034300	-	-
Glyma.10G008100.Wm82.a2.v1	0.0001	0.123888	-10.2748	0.00355524	0.0325075	Glyma.10G008100	-	-
Glyma.02G226500.Wm82.a2.v1	0.0001	0.123681	-10.2724	0.0341704	0.14779	Glyma.02G226500	-	KOG1397-Ca2+/H+ antiporter VCX1 and related proteins[P]
Glyma.05G203000.Wm82.a2.v1	0.0001	0.123382	-10.2689	0.0373906	0.15682	Glyma.05G203000	K15400-ko00073 Cutin, suberine and wax biosynthesis	-
Glyma.02G149300.Wm82.a2.v1	0.0001	0.123288	-10.2678	0.0464885	0.180532	Glyma.02G149300	-	KOG0255-Synaptic vesicle transporter SVOP and related transporters (major facilitator superfamily)[R]
Glyma.18G277400.Wm82.a2.v1	0.0001	0.122792	-10.262	0.219978	1	Glyma.18G277400	-	-
Glyma.03G096200.Wm82.a2.v1	0.0001	0.122761	-10.2616	0.225693	1	Glyma.03G096200	-	-
Glyma.05G201300.Wm82.a2.v1	0.0001	0.12271	-10.261	0.0197633	0.103887	Glyma.05G201300	-	KOG1748-Acyl carrier protein/NADH-ubiquinone oxidoreductase, NDUFAB1/SDAP subunit[CIQ]
Glyma.01G174100.Wm82.a2.v1	0.0001	0.122557	-10.2592	0.19295	1	Glyma.01G174100	-	-
Glyma.12G058400.Wm82.a2.v1	0.0001	0.122333	-10.2566	0.00792712	0.0567638	Glyma.12G058400	-	-
Glyma.03G259700.Wm82.a2.v1	0.0001	0.122298	-10.2562	0.495265	1	Glyma.03G259700	K14488-ko04075 Plant hormone signal transduction	-
Glyma.07G136700.Wm82.a2.v1	0.0001	0.122286	-10.256	0.486593	1	Glyma.07G136700	-	-
Glyma.20G236100.Wm82.a2.v1	0.0001	0.122236	-10.2554	0.000220188	0.00422319	Glyma.20G236100	-	KOG1922-Rho GTPase effector BNI1 and related formins[TZ]
Glyma.15G110900.Wm82.a2.v1	0.0001	0.12208	-10.2536	0.290687	1	Glyma.15G110900	-	KOG1823-DRIM (Down-regulated in metastasis)-like proteins[V]
Glyma.15G108600.Wm82.a2.v1	0.0001	0.121761	-10.2498	0.494736	1	Glyma.15G108600	-	-
Glyma.12G048100.Wm82.a2.v1	0.0001	0.121145	-10.2425	0.054632	1	Glyma.12G048100	-	-
Glyma.02G205400.Wm82.a2.v1	0.0001	0.120947	-10.2402	0.0182747	0.0983989	Glyma.02G205400	-	-
Glyma.15G106400.Wm82.a2.v1	0.0001	0.120408	-10.2337	0.00295862	0.0287078	Glyma.15G106400	-	KOG1187-Serine/threonine protein kinase[T]
Glyma.19G009600.Wm82.a2.v1	0.0001	0.120214	-10.2314	0.0691961	1	Glyma.19G009600	-	-
Glyma.10G231800.Wm82.a2.v1	0.0001	0.120203	-10.2313	0.138992	1	Glyma.10G231800	-	KOG1347-Uncharacterized membrane protein, predicted efflux pump[R]
Glyma.14G063700.Wm82.a2.v1	0.0001	0.12016	-10.2307	0.241566	1	Glyma.14G063700	K13993-ko04141 Protein processing in endoplasmic reticulum	KOG0710-Molecular chaperone (small heat-shock protein Hsp26/Hsp42)[O]
Glyma.05G068800.Wm82.a2.v1	0.0001	0.12	-10.2288	0.0844311	1	Glyma.05G068800	-	-
Glyma.15G069900.Wm82.a2.v1	0.0001	0.119787	-10.2263	0.291973	1	Glyma.15G069900	-	-
Glyma.15G032200.Wm82.a2.v1	0.0001	0.119232	-10.2196	0.322643	1	Glyma.15G032200	-	-
Glyma.20G084600.Wm82.a2.v1	0.0001	0.119109	-10.2181	0.35535	1	Glyma.20G084600	-	-
Glyma.10G025200.Wm82.a2.v1	0.0001	0.118889	-10.2154	0.406506	1	Glyma.10G025200	-	-
Glyma.01G099300.Wm82.a2.v1	0.0001	0.118788	-10.2142	0.383418	1	Glyma.01G099300	-	-
Glyma.15G258400.Wm82.a2.v1	0.0001	0.118388	-10.2093	0.000481056	0.00756707	Glyma.15G258400	-	KOG1187-Serine/threonine protein kinase[T]
Glyma.11G158700.Wm82.a2.v1	0.0001	0.118384	-10.2093	0.556617	1	Glyma.11G158700	-	KOG0198-MEKK and related serine/threonine protein kinases[T]
Glyma.06G246400.Wm82.a2.v1	0.0001	0.118336	-10.2087	0.232972	1	Glyma.06G246400	-	-
Glyma.06G072600.Wm82.a2.v1	0.0001	0.118087	-10.2056	0.209957	0.452417	Glyma.06G072600	K04124-ko00904 Diterpenoid biosynthesis	KOG0143-Iron/ascorbate family oxidoreductases[QR]
Glyma.16G172900.Wm82.a2.v1	0.0001	0.117983	-10.2044	0.283706	1	Glyma.16G172900	-	-
Glyma.13G063100.Wm82.a2.v1	0.0001	0.117799	-10.2021	0.374694	1	Glyma.13G063100	-	-
Glyma.15G058800.Wm82.a2.v1	0.0001	0.117574	-10.1993	0.106666	0.303339	Glyma.15G058800	-	KOG1192-UDP-glucuronosyl and UDP-glucosyl transferase[GC]
Glyma.04G028900.Wm82.a2.v1	0.0001	0.117393	-10.1971	0.0054187	0.0435235	Glyma.04G028900	K00279-ko00908 Zeatin biosynthesis	KOG1231-Proteins containing the FAD binding domain[C]
Glyma.16G006900.Wm82.a2.v1	0.0001	0.11716	-10.1943	0.0354093	1	Glyma.16G006900	K23362-ko00563 Glycosylphosphatidylinositol (GPI)-anchor biosynthesis	-
Glyma.08G118300.Wm82.a2.v1	0.0001	0.117145	-10.1941	0.307243	1	Glyma.08G118300	-	-
Glyma.06G085400.Wm82.a2.v1	0.0001	0.11627	-10.1833	0.406506	1	Glyma.06G085400	-	KOG1021-Acetylglucosaminyltransferase EXT1/exostosin 1[GMW]
Glyma.05G029700.Wm82.a2.v1	0.0001	0.115945	-10.1792	0.143565	1	Glyma.05G029700	K15040-ko04020 Calcium signaling pathway;ko04022 cGMP-PKG signaling pathway;ko04216 Ferroptosis;ko04217 Necroptosis;ko04218 Cellular senescence;ko04613 Neutrophil extracellular trap formation;ko04621 NOD-like receptor signaling pathway;ko04979 Cholesterol metabolism;ko05208 Chemical carcinogenesis - reactive oxygen species;ko05166 Human T-cell leukemia virus 1 infection;ko05010 Alzheimer disease;…	KOG3126-Porin/voltage-dependent anion-selective channel protein[P]
Glyma.15G021200.Wm82.a2.v1	0.0001	0.115761	-10.1769	0.0714131	1	Glyma.15G021200	-	-
Glyma.06G164000.Wm82.a2.v1	0.0001	0.11573	-10.1765	0.374694	1	Glyma.06G164000	-	-
Glyma.16G115000.Wm82.a2.v1	0.0001	0.115511	-10.1738	0.339278	1	Glyma.16G115000	-	KOG2722-Predicted membrane protein[S]
Glyma.01G141200.Wm82.a2.v1	0.0001	0.115399	-10.1724	0.396543	1	Glyma.01G141200	-	-
Glyma.02G199400.Wm82.a2.v1	0.0001	0.115042	-10.1679	0.188808	1	Glyma.02G199400	-	KOG0583-Serine/threonine protein kinase[T]
Glyma.11G246300.Wm82.a2.v1	0.0001	0.114854	-10.1656	0.348428	1	Glyma.11G246300	-	KOG1039-Predicted E3 ubiquitin ligase[O]
Glyma.06G203100.Wm82.a2.v1	0.0001	0.114781	-10.1647	0.147564	1	Glyma.06G203100	-	-
Glyma.12G082500.Wm82.a2.v1	0.0001	0.114748	-10.1643	0.161196	1	Glyma.12G082500	-	-
Glyma.16G178200.Wm82.a2.v1	0.0001	0.114735	-10.1641	0.119902	1	Glyma.16G178200	-	KOG1603-Copper chaperone[P]
Glyma.06G112100.Wm82.a2.v1	0.0001	0.114656	-10.1631	0.175941	0.408868	Glyma.06G112100	-	-
Glyma.12G017600.Wm82.a2.v1	0.0001	0.114646	-10.163	0.0108558	0.0700438	Glyma.12G017600	-	KOG2068-MOT2 transcription factor[K]
Glyma.06G021300.Wm82.a2.v1	0.0001	0.114581	-10.1622	0.444422	1	Glyma.06G021300	-	-
Glyma.04G241400.Wm82.a2.v1	0.0001	0.114422	-10.1601	0.0659996	0.225465	Glyma.04G241400	-	KOG1623-Multitransmembrane protein[R]
Glyma.20G239900.Wm82.a2.v1	0.0001	0.114245	-10.1579	0.210591	1	Glyma.20G239900	-	-
Glyma.10G052400.Wm82.a2.v1	0.0001	0.114192	-10.1572	0.0461909	1	Glyma.10G052400	-	-
Glyma.09G154500.Wm82.a2.v1	0.0001	0.11396	-10.1543	0.166461	1	Glyma.09G154500	-	-
Glyma.01G167400.Wm82.a2.v1	0.0001	0.113928	-10.1539	0.0970798	0.286454	Glyma.01G167400	-	-
Glyma.02G246600.Wm82.a2.v1	0.0001	0.113897	-10.1535	0.568028	1	Glyma.02G246600	-	-
Glyma.08G081400.Wm82.a2.v1	0.0001	0.113886	-10.1534	0.011714	0.0737089	Glyma.08G081400	-	KOG0698-Serine/threonine protein phosphatase[T]
Glyma.19G236100.Wm82.a2.v1	0.0001	0.113515	-10.1487	0.307243	1	Glyma.19G236100	-	-
Glyma.06G278300.Wm82.a2.v1	0.0001	0.113353	-10.1466	0.556617	1	Glyma.06G278300	K14488-ko04075 Plant hormone signal transduction	-
Glyma.08G214200.Wm82.a2.v1	0.0001	0.113216	-10.1449	0.143431	1	Glyma.08G214200	-	KOG2517-Ribulose kinase and related carbohydrate kinases[G]
Glyma.17G064400.Wm82.a2.v1	0.0001	0.113208	-10.1448	0.0381452	0.158809	Glyma.17G064400	K01904-ko00130 Ubiquinone and other terpenoid-quinone biosynthesis;ko00940 Phenylpropanoid biosynthesis	KOG1176-Acyl-CoA synthetase[I]
Glyma.08G300300.Wm82.a2.v1	0.0001	0.112866	-10.1404	0.211659	1	Glyma.08G300300	-	KOG4701-Chitinase[M]
Glyma.17G163100.Wm82.a2.v1	0.0001	0.112785	-10.1394	0.383418	1	Glyma.17G163100	-	-
Glyma.17G090500.Wm82.a2.v1	0.0001	0.112587	-10.1368	0.15903	1	Glyma.17G090500	-	-
Glyma.01G121500.Wm82.a2.v1	0.0001	0.112468	-10.1353	0.493032	1	Glyma.01G121500	-	-
Glyma.04G254800.Wm82.a2.v1	0.0001	0.112461	-10.1352	0.0651774	0.223661	Glyma.04G254800	K14431-ko04075 Plant hormone signal transduction	-
Glyma.19G143800.Wm82.a2.v1	0.0001	0.11229	-10.133	0.291973	1	Glyma.19G143800	-	KOG4685-tRNA splicing endonuclease SEN2[J]
Glyma.12G220800.Wm82.a2.v1	0.0001	0.11228	-10.1329	0.383418	1	Glyma.12G220800	-	-
Glyma.08G206500.Wm82.a2.v1	0.0001	0.112019	-10.1295	0.28821	1	Glyma.08G206500	-	-
Glyma.13G361300.Wm82.a2.v1	0.0001	0.111993	-10.1292	0.0418829	1	Glyma.13G361300	-	-
Glyma.19G015100.Wm82.a2.v1	0.0001	0.11194	-10.1285	0.556617	1	Glyma.19G015100	-	-
Glyma.01G084400.Wm82.a2.v1	0.0001	0.111768	-10.1263	0.43938	1	Glyma.01G084400	-	-
Glyma.11G127000.Wm82.a2.v1	0.0001	0.111609	-10.1242	0.329619	1	Glyma.11G127000	-	-
Glyma.19G041600.Wm82.a2.v1	0.0001	0.111325	-10.1206	0.0245081	0.119565	Glyma.19G041600	-	-
Glyma.13G357100.Wm82.a2.v1	0.0001	0.111101	-10.1177	0.00147724	0.0172893	Glyma.13G357100	-	KOG0483-Transcription factor HEX, contains HOX and HALZ domains[K]
Glyma.11G158000.Wm82.a2.v1	0.0001	0.110832	-10.1142	0.441862	1	Glyma.11G158000	-	-
Glyma.11G108300.Wm82.a2.v1	0.0001	0.110677	-10.1121	0.0489027	0.186049	Glyma.11G108300	-	KOG0156-Cytochrome P450 CYP2 subfamily[Q]
Glyma.08G243700.Wm82.a2.v1	0.0001	0.110618	-10.1114	0.189582	1	Glyma.08G243700	-	-
Glyma.10G135800.Wm82.a2.v1	0.0001	0.110564	-10.1107	0.335029	1	Glyma.10G135800	-	-
Glyma.07G169100.Wm82.a2.v1	0.0001	0.109836	-10.1011	0.215824	1	Glyma.07G169100	K13448-ko04626 Plant-pathogen interaction	KOG0027-Calmodulin and related proteins (EF-Hand superfamily)[T]
Glyma.02G054200.Wm82.a2.v1	0.0001	0.10956	-10.0975	0.0855461	0.264279	Glyma.02G054200	-	-
Glyma.09G188200.Wm82.a2.v1	0.0001	0.10924	-10.0933	0.272851	1	Glyma.09G188200	-	KOG1603-Copper chaperone[P]
Glyma.12G124100.Wm82.a2.v1	0.0001	0.109036	-10.0906	0.181874	1	Glyma.12G124100	-	-
Glyma.15G169900.Wm82.a2.v1	0.0001	0.108829	-10.0878	0.344662	1	Glyma.15G169900	-	-
Glyma.08G205000.Wm82.a2.v1	0.0001	0.108645	-10.0854	0.406506	1	Glyma.08G205000	-	KOG0069-Glyoxylate/hydroxypyruvate reductase (D-isomer-specific 2-hydroxy acid dehydrogenase superfamily)[C]
Glyma.18G087400.Wm82.a2.v1	0.0001	0.10855	-10.0841	0.0451343	0.177061	Glyma.18G087400	-	KOG4658-Apoptotic ATPase[T]
Glyma.04G047000.Wm82.a2.v1	0.0001	0.108288	-10.0807	0.127607	1	Glyma.04G047000	-	KOG2369-Lecithin:cholesterol acyltransferase (LCAT)/Acyl-ceramide synthase[I]
Glyma.19G059600.Wm82.a2.v1	0.0001	0.108226	-10.0798	0.497521	1	Glyma.19G059600	-	-
Glyma.15G038900.Wm82.a2.v1	0.0001	0.108226	-10.0798	0.568028	1	Glyma.15G038900	-	-
Glyma.15G076700.Wm82.a2.v1	0.0001	0.107965	-10.0764	0.435719	1	Glyma.15G076700	-	-
Glyma.13G242200.Wm82.a2.v1	0.0001	0.107914	-10.0757	0.322643	1	Glyma.13G242200	-	-
Glyma.09G208100.Wm82.a2.v1	0.0001	0.107747	-10.0734	0.568028	1	Glyma.09G208100	-	-
Glyma.13G351100.Wm82.a2.v1	0.0001	0.107686	-10.0726	0.317467	1	Glyma.13G351100	-	KOG1329-Phospholipase D1[I]
Glyma.07G021500.Wm82.a2.v1	0.0001	0.107678	-10.0725	0.259997	1	Glyma.07G021500	-	-
Glyma.10G278300.Wm82.a2.v1	0.0001	0.107584	-10.0712	0.662573	1	Glyma.10G278300	-	-
Glyma.10G195000.Wm82.a2.v1	0.0001	0.107061	-10.0642	0.257391	1	Glyma.10G195000	-	KOG3128-Uncharacterized conserved protein[S]
Glyma.04G053200.Wm82.a2.v1	0.0001	0.10688	-10.0618	0.254174	1	Glyma.04G053200	-	-
Glyma.15G036500.Wm82.a2.v1	0.0001	0.106703	-10.0594	0.568028	1	Glyma.15G036500	-	-
Glyma.16G066100.Wm82.a2.v1	0.0001	0.10661	-10.0581	0.556617	1	Glyma.16G066100	-	-
Glyma.03G073900.Wm82.a2.v1	0.0001	0.106379	-10.055	0.486593	1	Glyma.03G073900	-	-
Glyma.08G241800.Wm82.a2.v1	0.0001	0.106147	-10.0519	0.102052	0.295387	Glyma.08G241800	-	-
Glyma.01G061000.Wm82.a2.v1	0.0001	0.105837	-10.0476	0.0971843	0.286614	Glyma.01G061000	-	-
Glyma.17G074400.Wm82.a2.v1	0.0001	0.105441	-10.0422	0.285318	1	Glyma.17G074400	-	-
Glyma.03G131700.Wm82.a2.v1	0.0001	0.105257	-10.0397	0.164875	1	Glyma.03G131700	-	-
Glyma.20G172800.Wm82.a2.v1	0.0001	0.104851	-10.0341	0.149119	1	Glyma.20G172800	-	-
Glyma.17G082600.Wm82.a2.v1	0.0001	0.104813	-10.0336	0.497521	1	Glyma.17G082600	-	-
Glyma.01G177100.Wm82.a2.v1	0.0001	0.104488	-10.0291	0.0377807	0.157881	Glyma.01G177100	-	KOG1379-Serine/threonine protein phosphatase[T]
Glyma.11G133300.Wm82.a2.v1	0.0001	0.104428	-10.0283	0.0596447	0.211501	Glyma.11G133300	K00128-ko00010 Glycolysis / Gluconeogenesis;ko00053 Ascorbate and aldarate metabolism;ko00620 Pyruvate metabolism;ko00071 Fatty acid degradation;ko00561 Glycerolipid metabolism;ko00280 Valine, leucine and isoleucine degradation;ko00310 Lysine degradation;ko00330 Arginine and proline metabolism;ko00340 Histidine metabolism;ko00380 Tryptophan metabolism;ko00410 beta-Alanine metabolism;ko00770 Panto…	KOG2456-Aldehyde dehydrogenase[C]
Glyma.12G077800.Wm82.a2.v1	0.0001	0.104294	-10.0264	0.00133915	0.0161699	Glyma.12G077800	-	KOG0773-Transcription factor MEIS1 and related HOX domain proteins[K]
Glyma.13G359200.Wm82.a2.v1	0.0001	0.104273	-10.0261	0.163494	1	Glyma.13G359200	-	-
Glyma.05G052200.Wm82.a2.v1	0.0001	0.104189	-10.025	0.216902	1	Glyma.05G052200	-	-
Glyma.15G209200.Wm82.a2.v1	0.0001	0.104069	-10.0233	0.0733364	1	Glyma.15G209200	-	-
Glyma.03G233900.Wm82.a2.v1	0.0001	0.104068	-10.0233	0.092681	1	Glyma.03G233900	-	-
Glyma.04G081300.Wm82.a2.v1	0.0001	0.103932	-10.0214	0.246089	1	Glyma.04G081300	-	-
Glyma.U041200.Wm82.a2.v1	0.0001	0.103897	-10.0209	0.406506	1	Glyma.U041200	-	-
Glyma.13G226400.Wm82.a2.v1	0.0001	0.10376	-10.019	0.152222	0.376279	Glyma.13G226400	-	-
Glyma.20G018200.Wm82.a2.v1	0.0001	0.103758	-10.019	0.0138809	0.0823949	Glyma.20G018200	-	-
Glyma.08G350000.Wm82.a2.v1	0.0001	0.103749	-10.0189	0.143	1	Glyma.08G350000	-	-
Glyma.11G169200.Wm82.a2.v1	0.0001	0.103641	-10.0174	0.225693	1	Glyma.11G169200	-	-
Glyma.04G204000.Wm82.a2.v1	0.0001	0.103635	-10.0173	0.563345	1	Glyma.04G204000	-	-
Glyma.16G081700.Wm82.a2.v1	0.0001	0.103405	-10.0141	0.0732605	0.240641	Glyma.16G081700	-	KOG1674-Cyclin[R]
Glyma.09G247800.Wm82.a2.v1	0.0001	0.103116	-10.01	0.406506	1	Glyma.09G247800	-	KOG0714-Molecular chaperone (DnaJ superfamily)[O]
Glyma.17G000200.Wm82.a2.v1	0.0001	0.102721	-10.0045	0.173747	1	Glyma.17G000200	-	-
Glyma.06G123300.Wm82.a2.v1	0.0001	0.102617	-10.0031	0.0210719	0.108225	Glyma.06G123300	-	-
Glyma.07G188600.Wm82.a2.v1	0.0001	0.102254	-9.99794	0.166571	1	Glyma.07G188600	-	KOG1187-Serine/threonine protein kinase[T]
Glyma.10G116100.Wm82.a2.v1	0.0001	0.101996	-9.9943	0.348428	1	Glyma.10G116100	-	-
Glyma.02G175800.Wm82.a2.v1	0.0001	0.10173	-9.99053	0.383418	1	Glyma.02G175800	-	-
Glyma.18G028300.Wm82.a2.v1	0.0001	0.101625	-9.98904	0.0648453	0.222863	Glyma.18G028300	K09588-ko00905 Brassinosteroid biosynthesis	KOG0157-Cytochrome P450 CYP4/CYP19/CYP26 subfamilies[QI]
Glyma.01G117200.Wm82.a2.v1	0.0001	0.101391	-9.98571	0.00038335	0.00640989	Glyma.01G117200	-	KOG0444-Cytoskeletal regulator Flightless-I (contains leucine-rich and gelsolin repeats)[Z]
Glyma.04G151900.Wm82.a2.v1	0.0001	0.101318	-9.98467	0.568028	1	Glyma.04G151900	-	-
Glyma.16G171000.Wm82.a2.v1	0.0001	0.100922	-9.97902	0.00757545	0.0549275	Glyma.16G171000	-	KOG0472-Leucine-rich repeat protein[S]
Glyma.08G122900.Wm82.a2.v1	0.0001	0.100881	-9.97843	0.276113	1	Glyma.08G122900	-	-
Glyma.15G121900.Wm82.a2.v1	0.0001	0.100823	-9.97761	0.396543	1	Glyma.15G121900	-	KOG4174-Uncharacterized conserved protein[S]
Glyma.20G113900.Wm82.a2.v1	0.0001	0.100571	-9.97399	0.335029	1	Glyma.20G113900	-	-
Glyma.01G202100.Wm82.a2.v1	0.0001	0.100518	-9.97323	0.249371	1	Glyma.01G202100	-	-
Glyma.13G262800.Wm82.a2.v1	0.0001	0.100352	-9.97085	0.0736781	0.241363	Glyma.13G262800	-	-
Glyma.11G072600.Wm82.a2.v1	0.0001	0.100187	-9.96848	0.286769	1	Glyma.11G072600	-	-
Glyma.11G080900.Wm82.a2.v1	0.0001	0.100149	-9.96793	0.216902	1	Glyma.11G080900	K00434-ko00053 Ascorbate and aldarate metabolism;ko00480 Glutathione metabolism	-
Glyma.19G238500.Wm82.a2.v1	0.0001	0.0997577	-9.96228	0.144542	1	Glyma.19G238500	-	KOG0254-Predicted transporter (major facilitator superfamily)[R]
Glyma.11G090600.Wm82.a2.v1	0.0001	0.099739	-9.96201	0.669473	1	Glyma.11G090600	-	-
Glyma.09G114300.Wm82.a2.v1	0.0001	0.0997253	-9.96182	0.0278218	0.129716	Glyma.09G114300	-	-
Glyma.20G021000.Wm82.a2.v1	0.0001	0.0995707	-9.95958	0.110452	1	Glyma.20G021000	-	-
Glyma.03G216900.Wm82.a2.v1	0.0001	0.099545	-9.95921	0.307243	1	Glyma.03G216900	-	KOG0714-Molecular chaperone (DnaJ superfamily)[O]
Glyma.11G137900.Wm82.a2.v1	0.0001	0.0994853	-9.95834	0.221858	1	Glyma.11G137900	K14016-ko04141 Protein processing in endoplasmic reticulum	KOG1816-Ubiquitin fusion-degradation protein[O]
Glyma.05G225600.Wm82.a2.v1	0.0001	0.0993347	-9.95615	0.29505	1	Glyma.05G225600	K05759-ko04013 MAPK signaling pathway - fly;ko04015 Rap1 signaling pathway;ko04810 Regulation of actin cytoskeleton;ko05132 Salmonella infection;ko05131 Shigellosis;ko05014 Amyotrophic lateral sclerosis	KOG1755-Profilin[Z]
Glyma.20G024000.Wm82.a2.v1	0.0001	0.099292	-9.95553	0.344662	1	Glyma.20G024000	-	-
Glyma.11G073500.Wm82.a2.v1	0.0001	0.0992463	-9.95487	0.190931	1	Glyma.11G073500	-	KOG1232-Proteins containing the FAD binding domain[C]
Glyma.16G175700.Wm82.a2.v1	0.0001	0.0987927	-9.94826	0.396543	1	Glyma.16G175700	-	-
Glyma.06G088700.Wm82.a2.v1	0.0001	0.0984777	-9.94365	0.563345	1	Glyma.06G088700	-	KOG0580-Serine/threonine protein kinase[D]
Glyma.17G058500.Wm82.a2.v1	0.0001	0.0982473	-9.94027	0.0532258	0.196883	Glyma.17G058500	K01230-ko00510 N-Glycan biosynthesis;ko00513 Various types of N-glycan biosynthesis;ko04141 Protein processing in endoplasmic reticulum	KOG2431-1, 2-alpha-mannosidase[G]
Glyma.13G296000.Wm82.a2.v1	0.0001	0.098058	-9.93749	0.348428	1	Glyma.13G296000	-	-
Glyma.02G252800.Wm82.a2.v1	0.0001	0.0978583	-9.93455	0.348428	1	Glyma.02G252800	K13993-ko04141 Protein processing in endoplasmic reticulum	KOG0710-Molecular chaperone (small heat-shock protein Hsp26/Hsp42)[O]
Glyma.04G250100.Wm82.a2.v1	0.0001	0.0973773	-9.92744	0.0810367	1	Glyma.04G250100	-	-
Glyma.07G204800.Wm82.a2.v1	0.0001	0.097357	-9.92714	0.050077	1	Glyma.07G204800	-	KOG4569-Predicted lipase[I]
Glyma.11G106700.Wm82.a2.v1	0.0001	0.0973343	-9.9268	0.0158775	0.089905	Glyma.11G106700	-	-
Glyma.09G130600.Wm82.a2.v1	0.0001	0.0970033	-9.92189	0.486593	1	Glyma.09G130600	-	KOG1603-Copper chaperone[P]
Glyma.02G130900.Wm82.a2.v1	0.0001	0.096603	-9.91592	0.441908	1	Glyma.02G130900	-	-
Glyma.10G163900.Wm82.a2.v1	0.0001	0.096485	-9.91416	0.348428	1	Glyma.10G163900	-	-
Glyma.14G154100.Wm82.a2.v1	0.0001	0.096143	-9.90904	0.402409	1	Glyma.14G154100	-	KOG0205-Plasma membrane H+-transporting ATPase[P]
Glyma.18G250500.Wm82.a2.v1	0.0001	0.0957547	-9.9032	0.00248375	0.025358	Glyma.18G250500	-	KOG1187-Serine/threonine protein kinase[T]
Glyma.17G033300.Wm82.a2.v1	0.0001	0.0956513	-9.90164	0.0936067	0.280495	Glyma.17G033300	-	-
Glyma.08G364300.Wm82.a2.v1	0.0001	0.0956433	-9.90152	0.181234	1	Glyma.08G364300	-	KOG1159-NADP-dependent flavoprotein reductase[C]
Glyma.20G200600.Wm82.a2.v1	0.0001	0.095311	-9.8965	0.322643	1	Glyma.20G200600	-	-
Glyma.12G172000.Wm82.a2.v1	0.0001	0.0952947	-9.89625	0.438152	1	Glyma.12G172000	-	KOG0027-Calmodulin and related proteins (EF-Hand superfamily)[T]
Glyma.14G005000.Wm82.a2.v1	0.0001	0.0952327	-9.89531	0.335959	1	Glyma.14G005000	-	KOG3178-Hydroxyindole-O-methyltransferase and related SAM-dependent methyltransferases[R]
Glyma.01G104100.Wm82.a2.v1	0.0001	0.0952193	-9.89511	0.0128432	0.078356	Glyma.01G104100	K02552-ko00130 Ubiquinone and other terpenoid-quinone biosynthesis;ko01053 Biosynthesis of siderophore group nonribosomal peptides	KOG1223-Isochorismate synthase[E]
Glyma.18G301800.Wm82.a2.v1	0.0001	0.095191	-9.89468	0.39212	1	Glyma.18G301800	-	-
Glyma.12G205100.Wm82.a2.v1	0.0001	0.095186	-9.89461	0.0143521	0.0841943	Glyma.12G205100	-	KOG1187-Serine/threonine protein kinase[T]
Glyma.16G096900.Wm82.a2.v1	0.0001	0.0950607	-9.8927	0.0125674	0.0774118	Glyma.16G096900	-	KOG1187-Serine/threonine protein kinase[T]
Glyma.02G014400.Wm82.a2.v1	0.0001	0.0949043	-9.89033	0.174821	1	Glyma.02G014400	-	-
Glyma.19G258200.Wm82.a2.v1	0.0001	0.094765	-9.88821	0.674264	1	Glyma.19G258200	-	-
Glyma.15G155700.Wm82.a2.v1	0.0001	0.0946127	-9.88589	0.0739517	1	Glyma.15G155700	K00430-ko00940 Phenylpropanoid biosynthesis	-
Glyma.17G222000.Wm82.a2.v1	0.0001	0.0945003	-9.88418	0.180519	0.414731	Glyma.17G222000	-	KOG2765-Predicted membrane protein[S]
Glyma.05G041500.Wm82.a2.v1	0.0001	0.0944413	-9.88327	0.283706	1	Glyma.05G041500	-	-
Glyma.19G051600.Wm82.a2.v1	0.0001	0.0941767	-9.87923	0.118446	1	Glyma.19G051600	-	-
Glyma.03G053200.Wm82.a2.v1	0.0001	0.0938593	-9.87436	0.344662	1	Glyma.03G053200	-	-
Glyma.17G143600.Wm82.a2.v1	0.0001	0.0938303	-9.87391	0.344662	1	Glyma.17G143600	-	KOG0048-Transcription factor, Myb superfamily[K]
Glyma.12G083500.Wm82.a2.v1	0.0001	0.0936753	-9.87153	0.000693285	0.00992091	Glyma.12G083500	K11593-ko04361 Axon regeneration	KOG1041-Translation initiation factor 2C (eIF-2C) and related proteins[J]
Glyma.13G370400.Wm82.a2.v1	0.0001	0.093446	-9.86799	0.0750009	1	Glyma.13G370400	-	-
Glyma.11G110200.Wm82.a2.v1	0.0001	0.0934303	-9.86775	0.317467	1	Glyma.11G110200	-	KOG1577-Aldo/keto reductase family proteins[R]
Glyma.10G266800.Wm82.a2.v1	0.0001	0.0933937	-9.86718	0.292776	1	Glyma.10G266800	-	-
Glyma.11G207900.Wm82.a2.v1	0.0001	0.0930403	-9.86171	0.322643	1	Glyma.11G207900	-	KOG2764-Putative transcriptional regulator DJ-1[RV]
Glyma.16G183600.Wm82.a2.v1	0.0001	0.0928173	-9.85825	0.0115982	0.0733595	Glyma.16G183600	-	KOG0618-Serine/threonine phosphatase 2C containing leucine-rich repeats, similar to SCN circadian oscillatory protein (SCOP)[T]
Glyma.06G209900.Wm82.a2.v1	0.0001	0.0927203	-9.85674	0.344662	1	Glyma.06G209900	-	-
Glyma.10G194800.Wm82.a2.v1	0.0001	0.092696	-9.85636	0.287316	1	Glyma.10G194800	-	-
Glyma.07G164600.Wm82.a2.v1	0.0001	0.0926567	-9.85575	0.0993924	0.290762	Glyma.07G164600	-	-
Glyma.02G006300.Wm82.a2.v1	0.0001	0.0926143	-9.85509	0.441908	1	Glyma.02G006300	-	-
Glyma.09G134100.Wm82.a2.v1	0.0001	0.0920157	-9.84574	0.0282499	0.130918	Glyma.09G134100	-	KOG1347-Uncharacterized membrane protein, predicted efflux pump[R]
Glyma.03G168400.Wm82.a2.v1	0.0001	0.0918233	-9.84272	0.39212	1	Glyma.03G168400	-	-
Glyma.02G050900.Wm82.a2.v1	0.0001	0.0917693	-9.84187	0.489273	1	Glyma.02G050900	-	-
Glyma.17G068900.Wm82.a2.v1	0.0001	0.0915207	-9.83795	0.402409	1	Glyma.17G068900	-	-
Glyma.13G202600.Wm82.a2.v1	0.0001	0.0915197	-9.83794	0.374694	1	Glyma.13G202600	-	-
Glyma.14G048200.Wm82.a2.v1	0.0001	0.091195	-9.83281	0.0331162	0.144863	Glyma.14G048200	-	-
Glyma.05G206000.Wm82.a2.v1	0.0001	0.0910803	-9.831	0.406506	1	Glyma.05G206000	-	-
Glyma.05G169800.Wm82.a2.v1	0.0001	0.0909727	-9.82929	0.251999	1	Glyma.05G169800	-	-
Glyma.13G045300.Wm82.a2.v1	0.0001	0.0908617	-9.82753	0.344662	1	Glyma.13G045300	-	-
Glyma.15G267600.Wm82.a2.v1	0.0001	0.090818	-9.82683	0.215994	1	Glyma.15G267600	-	-
Glyma.18G129900.Wm82.a2.v1	0.0001	0.090722	-9.82531	0.157936	1	Glyma.18G129900	-	KOG0724-Zuotin and related molecular chaperones (DnaJ superfamily), contains DNA-binding domains[O]
Glyma.11G244200.Wm82.a2.v1	0.0001	0.090673	-9.82453	0.0065422	0.049592	Glyma.11G244200	-	-
Glyma.03G150200.Wm82.a2.v1	0.0001	0.0906423	-9.82404	0.497521	1	Glyma.03G150200	-	-
Glyma.19G245000.Wm82.a2.v1	0.0001	0.0904703	-9.8213	0.666004	1	Glyma.19G245000	-	-
Glyma.07G040700.Wm82.a2.v1	0.0001	0.0903207	-9.81891	0.337791	1	Glyma.07G040700	-	KOG0888-Nucleoside diphosphate kinase[F]
Glyma.19G120700.Wm82.a2.v1	0.0001	0.0900067	-9.81389	0.164922	1	Glyma.19G120700	-	KOG1347-Uncharacterized membrane protein, predicted efflux pump[R]
Glyma.02G257000.Wm82.a2.v1	0.0001	0.0899263	-9.8126	0.0203919	0.105935	Glyma.02G257000	K05857-ko00562 Inositol phosphate metabolism;ko04020 Calcium signaling pathway;ko04070 Phosphatidylinositol signaling system;ko04919 Thyroid hormone signaling pathway;ko05131 Shigellosis;ko04933 AGE-RAGE signaling pathway in diabetic complications	KOG0169-Phosphoinositide-specific phospholipase C[T]
Glyma.09G271400.Wm82.a2.v1	0.0001	0.0892987	-9.80249	0.128289	1	Glyma.09G271400	-	-
Glyma.18G073000.Wm82.a2.v1	0.0001	0.0889857	-9.79743	0.674264	1	Glyma.18G073000	-	-
Glyma.10G108200.Wm82.a2.v1	0.0001	0.0887653	-9.79385	0.0012462	0.0153291	Glyma.10G108200	-	KOG0987-DNA helicase PIF1/RRM3[D]
Glyma.08G114300.Wm82.a2.v1	0.0001	0.0884817	-9.78923	0.441908	1	Glyma.08G114300	-	-
Glyma.02G176100.Wm82.a2.v1	0.0001	0.088328	-9.78673	0.14248	1	Glyma.02G176100	-	-
Glyma.20G216700.Wm82.a2.v1	0.0001	0.0882197	-9.78496	0.0293193	0.133958	Glyma.20G216700	-	-
Glyma.16G009400.Wm82.a2.v1	0.0001	0.088018	-9.78165	0.276113	1	Glyma.16G009400	-	-
Glyma.11G052000.Wm82.a2.v1	0.0001	0.0879573	-9.78066	0.669473	1	Glyma.11G052000	-	-
Glyma.20G132000.Wm82.a2.v1	0.0001	0.0879127	-9.77993	0.156404	1	Glyma.20G132000	K00472-ko00330 Arginine and proline metabolism	KOG1591-Prolyl 4-hydroxylase alpha subunit[E]
Glyma.14G070800.Wm82.a2.v1	0.0001	0.0877767	-9.77769	0.167305	1	Glyma.14G070800	K00430-ko00940 Phenylpropanoid biosynthesis	-
Glyma.18G062600.Wm82.a2.v1	0.0001	0.087583	-9.77451	0.0353015	0.150769	Glyma.18G062600	-	KOG2458-Endoplasmic reticulum protein EP58, contains filamin rod domain and KDEL motif[R]
Glyma.14G007900.Wm82.a2.v1	0.0001	0.0874343	-9.77206	0.125541	1	Glyma.14G007900	-	KOG3298-DNA-directed RNA polymerase subunit E'[K]
Glyma.19G135100.Wm82.a2.v1	0.0001	0.0872927	-9.76972	0.0634944	0.219625	Glyma.19G135100	K00279-ko00908 Zeatin biosynthesis	KOG1231-Proteins containing the FAD binding domain[C]
Glyma.18G260900.Wm82.a2.v1	0.0001	0.0872293	-9.76867	0.240671	1	Glyma.18G260900	-	-
Glyma.02G007100.Wm82.a2.v1	0.0001	0.087221	-9.76853	0.0248024	0.12049	Glyma.02G007100	-	-
Glyma.01G219200.Wm82.a2.v1	0.0001	0.0870387	-9.76551	0.00529804	0.0429093	Glyma.01G219200	-	KOG1030-Predicted Ca2+-dependent phospholipid-binding protein[R]
Glyma.08G209000.Wm82.a2.v1	0.0001	0.086838	-9.76218	0.0340715	0.147553	Glyma.08G209000	-	-
Glyma.17G224600.Wm82.a2.v1	0.0001	0.0868343	-9.76212	0.0634944	0.219625	Glyma.17G224600	-	KOG1187-Serine/threonine protein kinase[T]
Glyma.02G187000.Wm82.a2.v1	0.0001	0.0867787	-9.7612	0.497521	1	Glyma.02G187000	-	-
Glyma.10G242700.Wm82.a2.v1	0.0001	0.0865233	-9.75695	0.495265	1	Glyma.10G242700	-	-
Glyma.14G173200.Wm82.a2.v1	0.0001	0.086439	-9.75554	0.33736	1	Glyma.14G173200	-	-
Glyma.17G014200.Wm82.a2.v1	0.0001	0.0862807	-9.75289	0.493032	1	Glyma.17G014200	-	-
Glyma.04G022900.Wm82.a2.v1	0.0001	0.086279	-9.75287	0.263157	1	Glyma.04G022900	-	-
Glyma.14G120400.Wm82.a2.v1	0.0001	0.0862167	-9.75182	0.402409	1	Glyma.14G120400	-	-
Glyma.09G216600.Wm82.a2.v1	0.0001	0.085959	-9.7475	0.348428	1	Glyma.09G216600	-	-
Glyma.09G152200.Wm82.a2.v1	0.0001	0.0854263	-9.73854	0.674264	1	Glyma.09G152200	-	-
Glyma.18G037100.Wm82.a2.v1	0.0001	0.0853453	-9.73717	0.219978	1	Glyma.18G037100	-	-
Glyma.15G147400.Wm82.a2.v1	0.0001	0.0853297	-9.7369	0.0737527	1	Glyma.15G147400	-	KOG1603-Copper chaperone[P]
Glyma.07G100000.Wm82.a2.v1	0.0001	0.0852833	-9.73612	0.0284972	0.131631	Glyma.07G100000	-	KOG1347-Uncharacterized membrane protein, predicted efflux pump[R]
Glyma.13G106500.Wm82.a2.v1	0.0001	0.084992	-9.73118	0.0437739	1	Glyma.13G106500	-	KOG1187-Serine/threonine protein kinase[T]
Glyma.06G300700.Wm82.a2.v1	0.0001	0.084992	-9.73118	0.164197	1	Glyma.06G300700	-	-
Glyma.13G352600.Wm82.a2.v1	0.0001	0.0849407	-9.73031	0.018256	0.0983819	Glyma.13G352600	-	-
Glyma.09G219600.Wm82.a2.v1	0.0001	0.0849227	-9.73001	0.435719	1	Glyma.09G219600	-	-
Glyma.07G130700.Wm82.a2.v1	0.0001	0.0848147	-9.72817	0.0468417	0.181214	Glyma.07G130700	-	KOG1187-Serine/threonine protein kinase[T]
Glyma.11G129400.Wm82.a2.v1	0.0001	0.0845403	-9.7235	0.326266	1	Glyma.11G129400	-	KOG0626-Beta-glucosidase, lactase phlorizinhydrolase, and related proteins[G]
Glyma.13G081800.Wm82.a2.v1	0.0001	0.0844197	-9.72144	0.444422	1	Glyma.13G081800	-	-
Glyma.02G264500.Wm82.a2.v1	0.0001	0.084362	-9.72045	0.402409	1	Glyma.02G264500	-	-
Glyma.17G004100.Wm82.a2.v1	0.0001	0.0841933	-9.71756	0.103049	0.297099	Glyma.17G004100	-	-
Glyma.18G248800.Wm82.a2.v1	0.0001	0.0841107	-9.71614	0.344662	1	Glyma.18G248800	-	-
Glyma.11G205600.Wm82.a2.v1	0.0001	0.083939	-9.7132	0.0555611	1	Glyma.11G205600	-	KOG1187-Serine/threonine protein kinase[T]
Glyma.01G219300.Wm82.a2.v1	0.0001	0.0838337	-9.71139	0.276113	1	Glyma.01G219300	-	KOG1021-Acetylglucosaminyltransferase EXT1/exostosin 1[GMW]
Glyma.05G213700.Wm82.a2.v1	0.0001	0.0831647	-9.69983	0.662573	1	Glyma.05G213700	-	-
Glyma.07G217100.Wm82.a2.v1	0.0001	0.0831383	-9.69937	0.493032	1	Glyma.07G217100	-	-
Glyma.15G058600.Wm82.a2.v1	0.0001	0.0830517	-9.69787	0.241566	1	Glyma.15G058600	-	KOG1021-Acetylglucosaminyltransferase EXT1/exostosin 1[GMW]
Glyma.05G223200.Wm82.a2.v1	0.0001	0.0830193	-9.6973	0.0188648	0.100621	Glyma.05G223200	-	KOG2027-Spindle pole body protein[Z]
Glyma.16G198100.Wm82.a2.v1	0.0001	0.082869	-9.69469	0.662573	1	Glyma.16G198100	-	-
Glyma.15G092800.Wm82.a2.v1	0.0001	0.0827287	-9.69224	0.241566	1	Glyma.15G092800	-	KOG1320-Serine protease[O]
Glyma.12G121200.Wm82.a2.v1	0.0001	0.0827117	-9.69195	0.322643	1	Glyma.12G121200	-	-
Glyma.12G075100.Wm82.a2.v1	0.0001	0.0826833	-9.69145	0.0853036	0.263752	Glyma.12G075100	K15397-ko00062 Fatty acid elongation;ko04626 Plant-pathogen interaction	-
Glyma.12G219000.Wm82.a2.v1	0.0001	0.0826123	-9.69021	0.0118145	0.0741453	Glyma.12G219000	-	KOG0498-K+-channel ERG and related proteins, contain PAS/PAC sensor domain[PT]
Glyma.03G238800.Wm82.a2.v1	0.0001	0.0824387	-9.68718	0.126184	1	Glyma.03G238800	-	KOG0725-Reductases with broad range of substrate specificities[R]
Glyma.17G223700.Wm82.a2.v1	0.0001	0.0821947	-9.6829	0.402409	1	Glyma.17G223700	-	-
Glyma.04G142500.Wm82.a2.v1	0.0001	0.0821007	-9.68125	0.33736	1	Glyma.04G142500	-	KOG0014-MADS box transcription factor[K]
Glyma.13G354700.Wm82.a2.v1	0.0001	0.0820063	-9.67959	0.396543	1	Glyma.13G354700	K14490-ko04075 Plant hormone signal transduction	KOG4747-Two-component phosphorelay intermediate involved in MAP kinase cascade regulation[T]
Glyma.02G039200.Wm82.a2.v1	0.0001	0.0819687	-9.67893	0.402409	1	Glyma.02G039200	-	KOG0143-Iron/ascorbate family oxidoreductases[QR]
Glyma.12G065300.Wm82.a2.v1	0.0001	0.0818333	-9.67654	0.444422	1	Glyma.12G065300	-	KOG0149-Predicted RNA-binding protein SEB4 (RRM superfamily)[R]
Glyma.19G255900.Wm82.a2.v1	0.0001	0.0815343	-9.67126	0.0894949	1	Glyma.19G255900	-	-
Glyma.14G011100.Wm82.a2.v1	0.0001	0.0814897	-9.67047	0.00114955	0.014422	Glyma.14G011100	K10406-ko04814 Motor proteins	KOG0239-Kinesin (KAR3 subfamily)[Z]
Glyma.08G232200.Wm82.a2.v1	0.0001	0.0813363	-9.66776	0.396543	1	Glyma.08G232200	-	-
Glyma.05G213500.Wm82.a2.v1	0.0001	0.0810923	-9.66342	0.556617	1	Glyma.05G213500	-	-
Glyma.06G240200.Wm82.a2.v1	0.0001	0.0810517	-9.6627	0.662573	1	Glyma.06G240200	-	-
Glyma.09G041600.Wm82.a2.v1	0.0001	0.0807873	-9.65799	0.101392	0.2944	Glyma.09G041600	K01213-ko00040 Pentose and glucuronate interconversions	-
Glyma.06G145600.Wm82.a2.v1	0.0001	0.080758	-9.65746	0.674264	1	Glyma.06G145600	-	-
Glyma.06G207100.Wm82.a2.v1	0.0001	0.080735	-9.65705	0.244052	1	Glyma.06G207100	-	-
Glyma.15G254700.Wm82.a2.v1	0.0001	0.0806423	-9.65539	0.396263	1	Glyma.15G254700	-	-
Glyma.19G261000.Wm82.a2.v1	0.0001	0.080591	-9.65447	0.00798515	0.0570698	Glyma.19G261000	-	KOG1187-Serine/threonine protein kinase[T]
Glyma.09G277300.Wm82.a2.v1	0.0001	0.0803747	-9.6506	0.044064	1	Glyma.09G277300	-	-
Glyma.02G255900.Wm82.a2.v1	0.0001	0.0803657	-9.65044	0.290687	1	Glyma.02G255900	-	-
Glyma.10G254200.Wm82.a2.v1	0.0001	0.0803207	-9.64963	0.402409	1	Glyma.10G254200	-	KOG1187-Serine/threonine protein kinase[T]
Glyma.15G018500.Wm82.a2.v1	0.0001	0.0803017	-9.64929	0.209065	1	Glyma.15G018500	-	KOG1502-Flavonol reductase/cinnamoyl-CoA reductase[V]
Glyma.09G236400.Wm82.a2.v1	0.0001	0.0802993	-9.64924	0.674264	1	Glyma.09G236400	-	-
Glyma.15G075900.Wm82.a2.v1	0.0001	0.0801917	-9.64731	0.250069	1	Glyma.15G075900	-	-
Glyma.14G201200.Wm82.a2.v1	0.0001	0.0800723	-9.64516	0.110452	1	Glyma.14G201200	-	-
Glyma.05G104700.Wm82.a2.v1	0.0001	0.0800037	-9.64392	0.00501143	0.0414077	Glyma.05G104700	-	-
Glyma.04G225200.Wm82.a2.v1	0.0001	0.0799073	-9.64218	0.568028	1	Glyma.04G225200	-	-
Glyma.06G162000.Wm82.a2.v1	0.0001	0.079874	-9.64158	0.49639	1	Glyma.06G162000	K00621-ko00520 Amino sugar and nucleotide sugar metabolism	KOG3396-Glucosamine-phosphate N-acetyltransferase[M]
Glyma.12G194400.Wm82.a2.v1	0.0001	0.079832	-9.64082	0.00586781	0.0461839	Glyma.12G194400	-	KOG0483-Transcription factor HEX, contains HOX and HALZ domains[K]
Glyma.01G111000.Wm82.a2.v1	0.0001	0.0795447	-9.63562	0.441862	1	Glyma.01G111000	-	-
Glyma.13G348500.Wm82.a2.v1	0.0001	0.0795203	-9.63518	0.0915626	0.276481	Glyma.13G348500	-	-
Glyma.05G151300.Wm82.a2.v1	0.0001	0.0792387	-9.63006	0.0881383	0.269293	Glyma.05G151300	K17285-ko00920 Sulfur metabolism	KOG0918-Selenium-binding protein[P]
Glyma.17G007700.Wm82.a2.v1	0.0001	0.0792293	-9.62989	0.396543	1	Glyma.17G007700	-	-
Glyma.12G217600.Wm82.a2.v1	0.0001	0.0791497	-9.62844	0.37077	1	Glyma.12G217600	-	KOG1187-Serine/threonine protein kinase[T]
Glyma.16G071700.Wm82.a2.v1	0.0001	0.0791237	-9.62797	0.291973	1	Glyma.16G071700	-	-
Glyma.05G086400.Wm82.a2.v1	0.0001	0.0790757	-9.62709	0.190931	1	Glyma.05G086400	-	-
Glyma.11G124300.Wm82.a2.v1	0.0001	0.078886	-9.62363	0.298765	1	Glyma.11G124300	-	-
Glyma.15G119200.Wm82.a2.v1	0.0001	0.078737	-9.6209	0.216241	1	Glyma.15G119200	-	-
Glyma.15G099600.Wm82.a2.v1	0.0001	0.078704	-9.62029	0.280803	1	Glyma.15G099600	-	KOG0254-Predicted transporter (major facilitator superfamily)[R]
Glyma.15G225800.Wm82.a2.v1	0.0001	0.078652	-9.61934	0.568028	1	Glyma.15G225800	-	KOG0406-Glutathione S-transferase[O]
Glyma.08G298100.Wm82.a2.v1	0.0001	0.078618	-9.61872	0.402409	1	Glyma.08G298100	-	-
Glyma.15G054400.Wm82.a2.v1	0.0001	0.078605	-9.61848	0.335959	1	Glyma.15G054400	-	KOG1192-UDP-glucuronosyl and UDP-glucosyl transferase[GC]
Glyma.09G021300.Wm82.a2.v1	0.0001	0.0785663	-9.61777	0.486593	1	Glyma.09G021300	-	-
Glyma.20G250100.Wm82.a2.v1	0.0001	0.0784297	-9.61526	0.556617	1	Glyma.20G250100	-	-
Glyma.08G190200.Wm82.a2.v1	0.0001	0.0784093	-9.61488	0.394367	1	Glyma.08G190200	-	-
Glyma.13G273400.Wm82.a2.v1	0.0001	0.0783943	-9.61461	0.441862	1	Glyma.13G273400	-	-
Glyma.07G054200.Wm82.a2.v1	0.0001	0.0782803	-9.61251	0.00180691	0.0200079	Glyma.07G054200	-	KOG1263-Multicopper oxidases[Q]
Glyma.06G210900.Wm82.a2.v1	0.0001	0.0781673	-9.61042	0.240671	1	Glyma.06G210900	-	-
Glyma.02G188300.Wm82.a2.v1	0.0001	0.07809	-9.60899	0.0527554	0.195736	Glyma.02G188300	K05681-ko02010 ABC transporters;ko04976 Bile secretion;ko01523 Antifolate resistance	KOG0061-Transporter, ABC superfamily (Breast cancer resistance protein)[Q]
Glyma.17G099900.Wm82.a2.v1	0.0001	0.077964	-9.60666	0.497521	1	Glyma.17G099900	-	-
Glyma.16G141900.Wm82.a2.v1	0.0001	0.07792	-9.60585	0.669473	1	Glyma.16G141900	-	-
Glyma.14G091400.Wm82.a2.v1	0.0001	0.077642	-9.60069	0.402409	1	Glyma.14G091400	-	-
Glyma.U000700.Wm82.a2.v1	0.0001	0.07736	-9.59544	0.669473	1	Glyma.U000700	-	-
Glyma.03G140200.Wm82.a2.v1	0.0001	0.0772177	-9.59279	0.272204	1	Glyma.03G140200	-	-
Glyma.U031900.Wm82.a2.v1	0.0001	0.0771917	-9.5923	0.332798	1	Glyma.U031900	-	-
Glyma.13G037500.Wm82.a2.v1	0.0001	0.077174	-9.59197	0.563345	1	Glyma.13G037500	-	KOG0910-Thioredoxin-like protein[O]
Glyma.17G257000.Wm82.a2.v1	0.0001	0.0769293	-9.58739	0.144819	1	Glyma.17G257000	-	-
Glyma.08G330000.Wm82.a2.v1	0.0001	0.0769037	-9.58691	0.330615	1	Glyma.08G330000	-	-
Glyma.10G060600.Wm82.a2.v1	0.0001	0.0768853	-9.58656	0.0544087	1	Glyma.10G060600	K22913-ko00562 Inositol phosphate metabolism;ko05014 Amyotrophic lateral sclerosis;ko05022 Pathways of neurodegeneration - multiple diseases	KOG1888-Putative phosphoinositide phosphatase[I]
Glyma.10G202300.Wm82.a2.v1	0.0001	0.0768437	-9.58578	0.204952	0.445923	Glyma.10G202300	-	KOG4282-Transcription factor GT-2 and related proteins, contains trihelix DNA-binding/SANT domain[K]
Glyma.15G101000.Wm82.a2.v1	0.0001	0.076586	-9.58094	0.250069	1	Glyma.15G101000	K01611-ko00270 Cysteine and methionine metabolism;ko00330 Arginine and proline metabolism	KOG0788-S-adenosylmethionine decarboxylase[T]
Glyma.12G108600.Wm82.a2.v1	0.0001	0.0765587	-9.58042	0.307243	1	Glyma.12G108600	-	-
Glyma.19G183300.Wm82.a2.v1	0.0001	0.076547	-9.5802	0.188219	1	Glyma.19G183300	-	-
Glyma.06G238800.Wm82.a2.v1	0.0001	0.076365	-9.57677	0.674264	1	Glyma.06G238800	-	KOG0087-GTPase Rab11/YPT3, small G protein superfamily[U]
Glyma.05G216200.Wm82.a2.v1	0.0001	0.0763117	-9.57576	0.344662	1	Glyma.05G216200	-	KOG3253-Predicted alpha/beta hydrolase[R]
Glyma.17G233400.Wm82.a2.v1	0.0001	0.076244	-9.57448	0.497521	1	Glyma.17G233400	-	-
Glyma.05G186400.Wm82.a2.v1	0.0001	0.0761973	-9.5736	0.441862	1	Glyma.05G186400	-	-
Glyma.05G200400.Wm82.a2.v1	0.0001	0.076178	-9.57323	0.160493	1	Glyma.05G200400	-	-
Glyma.11G163100.Wm82.a2.v1	0.0001	0.0760753	-9.57128	0.493032	1	Glyma.11G163100	-	-
Glyma.18G090000.Wm82.a2.v1	0.0001	0.0760477	-9.57076	0.188219	1	Glyma.18G090000	-	KOG4302-Microtubule-associated protein essential for anaphase spindle elongation[DZ]
Glyma.17G059500.Wm82.a2.v1	0.0001	0.0759853	-9.56958	0.0940809	0.281391	Glyma.17G059500	-	KOG0251-Clathrin assembly protein AP180 and related proteins, contain ENTH domain[TU]
Glyma.16G169500.Wm82.a2.v1	0.0001	0.0759767	-9.56941	0.00764326	0.0552666	Glyma.16G169500	-	KOG4194-Membrane glycoprotein LIG-1[T]
Glyma.07G013500.Wm82.a2.v1	0.0001	0.075822	-9.56647	0.00654764	0.0496053	Glyma.07G013500	K12125-ko04712 Circadian rhythm - plant	-
Glyma.14G097900.Wm82.a2.v1	0.0001	0.0757733	-9.56555	0.556617	1	Glyma.14G097900	-	-
Glyma.19G227400.Wm82.a2.v1	0.0001	0.0757733	-9.56555	0.441862	1	Glyma.19G227400	-	-
Glyma.18G199300.Wm82.a2.v1	0.0001	0.0756883	-9.56393	0.344662	1	Glyma.18G199300	-	-
Glyma.02G094700.Wm82.a2.v1	0.0001	0.0755747	-9.56176	0.29505	1	Glyma.02G094700	-	KOG0223-Aquaporin (major intrinsic protein family)[G]
Glyma.10G181600.Wm82.a2.v1	0.0001	0.0751087	-9.55284	0.299599	1	Glyma.10G181600	-	-
Glyma.13G038300.Wm82.a2.v1	0.0001	0.0749783	-9.55033	0.287316	1	Glyma.13G038300	-	-
Glyma.09G151200.Wm82.a2.v1	0.0001	0.0747423	-9.54578	0.493032	1	Glyma.09G151200	-	-
Glyma.15G227800.Wm82.a2.v1	0.0001	0.0747063	-9.54509	0.0812981	0.256504	Glyma.15G227800	-	KOG0618-Serine/threonine phosphatase 2C containing leucine-rich repeats, similar to SCN circadian oscillatory protein (SCOP)[T]
Glyma.15G065300.Wm82.a2.v1	0.0001	0.0746253	-9.54352	0.556617	1	Glyma.15G065300	-	KOG1187-Serine/threonine protein kinase[T]
Glyma.01G015800.Wm82.a2.v1	0.0001	0.0746227	-9.54347	0.242216	1	Glyma.01G015800	-	KOG0581-Mitogen-activated protein kinase kinase (MAP2K)[T]
Glyma.17G225000.Wm82.a2.v1	0.0001	0.074588	-9.5428	0.394367	1	Glyma.17G225000	K13993-ko04141 Protein processing in endoplasmic reticulum	KOG0710-Molecular chaperone (small heat-shock protein Hsp26/Hsp42)[O]
Glyma.03G000300.Wm82.a2.v1	0.0001	0.0745553	-9.54217	0.0917502	1	Glyma.03G000300	-	-
Glyma.17G031300.Wm82.a2.v1	0.0001	0.074551	-9.54208	0.497521	1	Glyma.17G031300	-	-
Glyma.05G083600.Wm82.a2.v1	0.0001	0.074245	-9.53615	0.28821	1	Glyma.05G083600	-	KOG1454-Predicted hydrolase/acyltransferase (alpha/beta hydrolase superfamily)[R]
Glyma.03G040100.Wm82.a2.v1	0.0001	0.0740013	-9.53141	0.39212	1	Glyma.03G040100	-	-
Glyma.17G007500.Wm82.a2.v1	0.0001	0.0738443	-9.52834	0.442711	1	Glyma.17G007500	-	-
Glyma.07G029400.Wm82.a2.v1	0.0001	0.0736973	-9.52547	0.497521	1	Glyma.07G029400	-	-
Glyma.U037000.Wm82.a2.v1	0.0001	0.0736203	-9.52396	0.491987	1	Glyma.U037000	-	-
Glyma.02G056600.Wm82.a2.v1	0.0001	0.0735203	-9.522	0.160493	1	Glyma.02G056600	-	KOG1601-GATA-4/5/6 transcription factors[K]
Glyma.05G047200.Wm82.a2.v1	0.0001	0.0733733	-9.51911	0.568028	1	Glyma.05G047200	-	KOG4203-Armadillo/beta-Catenin/plakoglobin[TZ]
Glyma.08G093000.Wm82.a2.v1	0.0001	0.0731437	-9.51459	0.396543	1	Glyma.08G093000	-	KOG0027-Calmodulin and related proteins (EF-Hand superfamily)[T]
Glyma.05G198800.Wm82.a2.v1	0.0001	0.0730283	-9.51231	0.159752	1	Glyma.05G198800	-	-
Glyma.10G280200.Wm82.a2.v1	0.0001	0.0729647	-9.51105	0.402409	1	Glyma.10G280200	-	-
Glyma.08G182600.Wm82.a2.v1	0.0001	0.0728987	-9.50975	0.674264	1	Glyma.08G182600	-	-
Glyma.02G114900.Wm82.a2.v1	0.0001	0.072891	-9.5096	0.674264	1	Glyma.02G114900	-	-
Glyma.10G029100.Wm82.a2.v1	0.0001	0.072883	-9.50944	0.164197	1	Glyma.10G029100	-	-
Glyma.11G111800.Wm82.a2.v1	0.0001	0.0728583	-9.50895	0.0625751	0.217679	Glyma.11G111800	-	-
Glyma.20G206200.Wm82.a2.v1	0.0001	0.0727713	-9.50723	0.112845	1	Glyma.20G206200	-	KOG4658-Apoptotic ATPase[T]
Glyma.19G238400.Wm82.a2.v1	0.0001	0.0727057	-9.50592	0.348944	1	Glyma.19G238400	-	-
Glyma.11G105100.Wm82.a2.v1	0.0001	0.0726363	-9.50455	0.259997	1	Glyma.11G105100	-	-
Glyma.04G144500.Wm82.a2.v1	0.0001	0.0725543	-9.50292	0.339278	1	Glyma.04G144500	-	-
Glyma.05G014500.Wm82.a2.v1	0.0001	0.0724957	-9.50175	0.394367	1	Glyma.05G014500	-	-
Glyma.18G159200.Wm82.a2.v1	0.0001	0.0724923	-9.50168	0.43938	1	Glyma.18G159200	-	-
Glyma.16G003400.Wm82.a2.v1	0.0001	0.0724477	-9.5008	0.446149	1	Glyma.16G003400	-	KOG0355-DNA topoisomerase type II[B]
Glyma.09G172800.Wm82.a2.v1	0.0001	0.072416	-9.50016	0.493032	1	Glyma.09G172800	-	-
Glyma.08G303600.Wm82.a2.v1	0.0001	0.0722913	-9.49768	0.322643	1	Glyma.08G303600	-	-
Glyma.08G294900.Wm82.a2.v1	0.0001	0.072232	-9.49649	0.0268784	0.126621	Glyma.08G294900	-	-
Glyma.13G060300.Wm82.a2.v1	0.0001	0.0722137	-9.49613	0.0288281	0.132688	Glyma.13G060300	-	KOG0600-Cdc2-related protein kinase[D]
Glyma.03G254200.Wm82.a2.v1	0.0001	0.072194	-9.49574	0.441862	1	Glyma.03G254200	-	KOG3165-Predicted nucleic-acid-binding protein, contains PIN domain[R]
Glyma.17G093000.Wm82.a2.v1	0.0001	0.0721893	-9.49564	0.486593	1	Glyma.17G093000	K10773-ko03410 Base excision repair	KOG2875-8-oxoguanine DNA glycosylase[L]
Glyma.14G021100.Wm82.a2.v1	0.0001	0.0721483	-9.49482	0.493032	1	Glyma.14G021100	-	-
Glyma.U006000.Wm82.a2.v1	0.0001	0.072005	-9.49195	0.240671	1	Glyma.U006000	-	KOG0618-Serine/threonine phosphatase 2C containing leucine-rich repeats, similar to SCN circadian oscillatory protein (SCOP)[T]
Glyma.08G097400.Wm82.a2.v1	0.0001	0.071882	-9.48949	0.186913	1	Glyma.08G097400	-	KOG4194-Membrane glycoprotein LIG-1[T]
Glyma.01G231300.Wm82.a2.v1	0.0001	0.0718623	-9.48909	0.446149	1	Glyma.01G231300	-	-
Glyma.04G018900.Wm82.a2.v1	0.0001	0.0715747	-9.48331	0.0812981	0.256504	Glyma.04G018900	-	-
Glyma.12G175100.Wm82.a2.v1	0.0001	0.0714233	-9.48025	0.493032	1	Glyma.12G175100	-	-
Glyma.17G209900.Wm82.a2.v1	0.0001	0.0713467	-9.4787	0.348428	1	Glyma.17G209900	K05894-ko00592 alpha-Linolenic acid metabolism	KOG0134-NADH:flavin oxidoreductase/12-oxophytodienoate reductase[CR]
Glyma.01G104000.Wm82.a2.v1	0.0001	0.0712943	-9.47764	0.43938	1	Glyma.01G104000	-	-
Glyma.07G082400.Wm82.a2.v1	0.0001	0.071264	-9.47703	0.307243	1	Glyma.07G082400	-	KOG1515-Arylacetamide deacetylase[V]
Glyma.20G181800.Wm82.a2.v1	0.0001	0.071261	-9.47697	0.244052	1	Glyma.20G181800	-	-
Glyma.16G075100.Wm82.a2.v1	0.0001	0.071221	-9.47616	0.497521	1	Glyma.16G075100	-	-
Glyma.11G098200.Wm82.a2.v1	0.0001	0.0710767	-9.47323	0.556617	1	Glyma.11G098200	-	-
Glyma.06G125400.Wm82.a2.v1	0.0001	0.0709267	-9.47018	0.292776	1	Glyma.06G125400	-	-
Glyma.17G235200.Wm82.a2.v1	0.0001	0.07086	-9.46883	0.110682	1	Glyma.17G235200	-	-
Glyma.18G098100.Wm82.a2.v1	0.0001	0.0708323	-9.46826	0.335959	1	Glyma.18G098100	-	-
Glyma.15G041900.Wm82.a2.v1	0.0001	0.0705633	-9.46277	0.335029	1	Glyma.15G041900	-	-
Glyma.11G059400.Wm82.a2.v1	0.0001	0.070559	-9.46269	0.669473	1	Glyma.11G059400	-	-
Glyma.12G146300.Wm82.a2.v1	0.0001	0.0705157	-9.4618	0.272204	1	Glyma.12G146300	-	KOG1256-Long-chain acyl-CoA synthetases (AMP-forming)[I]
Glyma.14G088100.Wm82.a2.v1	0.0001	0.070347	-9.45835	0.662573	1	Glyma.14G088100	-	-
Glyma.12G187100.Wm82.a2.v1	0.0001	0.0703143	-9.45767	0.394367	1	Glyma.12G187100	-	-
Glyma.19G055800.Wm82.a2.v1	0.0001	0.07014	-9.45409	0.166461	1	Glyma.19G055800	-	KOG0048-Transcription factor, Myb superfamily[K]
Glyma.07G209400.Wm82.a2.v1	0.0001	0.0700477	-9.45219	0.175982	1	Glyma.07G209400	K14498-ko04016 MAPK signaling pathway - plant;ko04075 Plant hormone signal transduction	KOG0583-Serine/threonine protein kinase[T]
Glyma.15G047900.Wm82.a2.v1	0.0001	0.07004	-9.45204	0.39212	1	Glyma.15G047900	-	-
Glyma.15G099200.Wm82.a2.v1	0.0001	0.069993	-9.45107	0.160493	1	Glyma.15G099200	-	-
Glyma.04G244600.Wm82.a2.v1	0.0001	0.0699093	-9.44934	0.495265	1	Glyma.04G244600	-	-
Glyma.18G008400.Wm82.a2.v1	0.0001	0.0698487	-9.44809	0.497521	1	Glyma.18G008400	-	KOG2606-OTU (ovarian tumor)-like cysteine protease[TO]
Glyma.14G125400.Wm82.a2.v1	0.0001	0.069831	-9.44772	0.288624	1	Glyma.14G125400	K15227-ko00400 Phenylalanine, tyrosine and tryptophan biosynthesis	KOG2380-Prephenate dehydrogenase (NADP+)[E]
Glyma.11G144300.Wm82.a2.v1	0.0001	0.0697787	-9.44664	0.282502	1	Glyma.11G144300	-	-
Glyma.03G072200.Wm82.a2.v1	0.0001	0.0697637	-9.44633	0.556617	1	Glyma.03G072200	-	-
Glyma.03G140400.Wm82.a2.v1	0.0001	0.069689	-9.44479	0.662573	1	Glyma.03G140400	-	KOG0108-mRNA cleavage and polyadenylation factor I complex, subunit RNA15[A]
Glyma.13G257300.Wm82.a2.v1	0.0001	0.0696067	-9.44308	0.674264	1	Glyma.13G257300	-	-
Glyma.02G069200.Wm82.a2.v1	0.0001	0.0695987	-9.44292	0.486593	1	Glyma.02G069200	-	KOG3346-Phosphatidylethanolamine binding protein[R]
Glyma.13G191500.Wm82.a2.v1	0.0001	0.0693907	-9.4386	0.497521	1	Glyma.13G191500	-	-
Glyma.09G129200.Wm82.a2.v1	0.0001	0.069204	-9.43471	0.494736	1	Glyma.09G129200	-	-
Glyma.02G119800.Wm82.a2.v1	0.0001	0.0690713	-9.43194	0.439822	1	Glyma.02G119800	-	-
Glyma.19G226500.Wm82.a2.v1	0.0001	0.069066	-9.43183	0.0737527	1	Glyma.19G226500	K01213-ko00040 Pentose and glucuronate interconversions	-
Glyma.08G116600.Wm82.a2.v1	0.0001	0.0688687	-9.4277	0.0117891	0.0740281	Glyma.08G116600	-	KOG1187-Serine/threonine protein kinase[T]
Glyma.06G036600.Wm82.a2.v1	0.0001	0.0688623	-9.42757	0.303751	1	Glyma.06G036600	-	-
Glyma.06G083200.Wm82.a2.v1	0.0001	0.0687587	-9.4254	0.160149	1	Glyma.06G083200	-	-
Glyma.13G194200.Wm82.a2.v1	0.0001	0.0686757	-9.42366	0.348428	1	Glyma.13G194200	-	-
Glyma.20G130400.Wm82.a2.v1	0.0001	0.06867	-9.42354	0.00532279	0.0430708	Glyma.20G130400	K15923-ko00511 Other glycan degradation	-
Glyma.18G142100.Wm82.a2.v1	0.0001	0.0686157	-9.42239	0.254174	1	Glyma.18G142100	-	KOG1187-Serine/threonine protein kinase[T]
Glyma.19G130700.Wm82.a2.v1	0.0001	0.068458	-9.41908	0.00930094	0.0633717	Glyma.19G130700	K00889-ko00562 Inositol phosphate metabolism;ko04011 MAPK signaling pathway - yeast;ko04070 Phosphatidylinositol signaling system;ko04072 Phospholipase D signaling pathway;ko04144 Endocytosis;ko04139 Mitophagy - yeast;ko04510 Focal adhesion;ko04810 Regulation of actin cytoskeleton;ko04666 Fc gamma R-mediated phagocytosis;ko05231 Choline metabolism in cancer;ko05135 Yersinia infection	KOG0229-Phosphatidylinositol-4-phosphate 5-kinase[T]
Glyma.01G098100.Wm82.a2.v1	0.0001	0.0684233	-9.41834	0.669473	1	Glyma.01G098100	-	-
Glyma.01G067500.Wm82.a2.v1	0.0001	0.0683563	-9.41693	0.568028	1	Glyma.01G067500	-	-
Glyma.06G207800.Wm82.a2.v1	0.0001	0.0681487	-9.41254	0.396543	1	Glyma.06G207800	-	-
Glyma.07G020700.Wm82.a2.v1	0.0001	0.0677647	-9.40439	0.268196	1	Glyma.07G020700	-	KOG0379-Kelch repeat-containing proteins[R]
Glyma.10G053400.Wm82.a2.v1	0.0001	0.067658	-9.40212	0.175475	1	Glyma.10G053400	-	-
Glyma.09G182800.Wm82.a2.v1	0.0001	0.067621	-9.40133	0.669473	1	Glyma.09G182800	-	-
Glyma.11G219100.Wm82.a2.v1	0.0001	0.067516	-9.39909	0.446149	1	Glyma.11G219100	-	-
Glyma.10G104800.Wm82.a2.v1	0.0001	0.067459	-9.39787	0.211137	1	Glyma.10G104800	-	KOG0243-Kinesin-like protein[Z]
Glyma.12G105200.Wm82.a2.v1	0.0001	0.0672493	-9.39338	0.674264	1	Glyma.12G105200	-	-
Glyma.06G273600.Wm82.a2.v1	0.0001	0.06723	-9.39296	0.139207	1	Glyma.06G273600	-	KOG1543-Cysteine proteinase Cathepsin L[O]
Glyma.18G188600.Wm82.a2.v1	0.0001	0.0671927	-9.39216	0.563345	1	Glyma.18G188600	-	-
Glyma.20G196100.Wm82.a2.v1	0.0001	0.0671563	-9.39138	0.396543	1	Glyma.20G196100	-	-
Glyma.12G177000.Wm82.a2.v1	0.0001	0.0670907	-9.38997	0.219813	1	Glyma.12G177000	-	-
Glyma.02G158400.Wm82.a2.v1	0.0001	0.0670153	-9.38835	0.257044	1	Glyma.02G158400	-	KOG1282-Serine carboxypeptidases (lysosomal cathepsin A)[OE]
Glyma.17G048400.Wm82.a2.v1	0.0001	0.0669153	-9.38619	0.32824	1	Glyma.17G048400	-	-
Glyma.15G067400.Wm82.a2.v1	0.0001	0.0669097	-9.38607	0.317467	1	Glyma.15G067400	-	-
Glyma.17G117900.Wm82.a2.v1	0.0001	0.0669097	-9.38607	0.662573	1	Glyma.17G117900	-	-
Glyma.04G170800.Wm82.a2.v1	0.0001	0.0668163	-9.38406	0.37077	1	Glyma.04G170800	-	-
Glyma.10G250900.Wm82.a2.v1	0.0001	0.066778	-9.38323	0.439822	1	Glyma.10G250900	-	KOG0769-Predicted mitochondrial carrier protein[C]
Glyma.18G138700.Wm82.a2.v1	0.0001	0.0665647	-9.37861	0.0181023	0.0978235	Glyma.18G138700	-	KOG1187-Serine/threonine protein kinase[T]
Glyma.18G185700.Wm82.a2.v1	0.0001	0.0665053	-9.37733	0.563345	1	Glyma.18G185700	-	-
Glyma.18G278600.Wm82.a2.v1	0.0001	0.0664803	-9.37678	0.497521	1	Glyma.18G278600	-	-
Glyma.19G261900.Wm82.a2.v1	0.0001	0.0664597	-9.37634	0.493032	1	Glyma.19G261900	-	-
Glyma.20G099800.Wm82.a2.v1	0.0001	0.0663657	-9.37429	0.187367	1	Glyma.20G099800	-	KOG4628-Predicted E3 ubiquitin ligase[O]
Glyma.02G051200.Wm82.a2.v1	0.0001	0.0662137	-9.37099	0.486593	1	Glyma.02G051200	-	KOG0472-Leucine-rich repeat protein[S]
Glyma.04G072200.Wm82.a2.v1	0.0001	0.0662007	-9.3707	0.386636	1	Glyma.04G072200	-	-
Glyma.17G007000.Wm82.a2.v1	0.0001	0.066096	-9.36842	0.446149	1	Glyma.17G007000	-	-
Glyma.10G034900.Wm82.a2.v1	0.0001	0.06599	-9.3661	0.215824	1	Glyma.10G034900	-	-
Glyma.04G126800.Wm82.a2.v1	0.0001	0.065982	-9.36593	0.406506	1	Glyma.04G126800	-	KOG1145-Mitochondrial translation initiation factor 2 (IF-2; GTPase)[J]
Glyma.13G133700.Wm82.a2.v1	0.0001	0.065743	-9.36069	0.493032	1	Glyma.13G133700	-	-
Glyma.16G173800.Wm82.a2.v1	0.0001	0.0657157	-9.36009	0.67186	1	Glyma.16G173800	-	-
Glyma.20G011300.Wm82.a2.v1	0.0001	0.0656277	-9.35816	0.497521	1	Glyma.20G011300	-	-
Glyma.05G034400.Wm82.a2.v1	0.0001	0.0654563	-9.35439	0.497521	1	Glyma.05G034400	-	-
Glyma.07G008100.Wm82.a2.v1	0.0001	0.0653267	-9.35153	0.374694	1	Glyma.07G008100	-	-
Glyma.01G088400.Wm82.a2.v1	0.0001	0.065315	-9.35127	0.568028	1	Glyma.01G088400	-	-
Glyma.11G016500.Wm82.a2.v1	0.0001	0.065311	-9.35118	0.556617	1	Glyma.11G016500	-	-
Glyma.08G044200.Wm82.a2.v1	0.0001	0.065211	-9.34897	0.0178843	0.097049	Glyma.08G044200	-	KOG1187-Serine/threonine protein kinase[T]
Glyma.06G154900.Wm82.a2.v1	0.0001	0.0651467	-9.34755	0.437759	1	Glyma.06G154900	-	-
Glyma.18G117900.Wm82.a2.v1	0.0001	0.0650973	-9.34645	0.486593	1	Glyma.18G117900	-	KOG0730-AAA+-type ATPase[O]
Glyma.06G021700.Wm82.a2.v1	0.0001	0.0648653	-9.3413	0.249371	1	Glyma.06G021700	-	-
Glyma.07G238600.Wm82.a2.v1	0.0001	0.0648573	-9.34113	0.402409	1	Glyma.07G238600	-	-
Glyma.17G205500.Wm82.a2.v1	0.0001	0.064819	-9.34027	0.568028	1	Glyma.17G205500	-	KOG1148-Glutaminyl-tRNA synthetase[J]
Glyma.06G039100.Wm82.a2.v1	0.0001	0.0644307	-9.3316	0.139207	1	Glyma.06G039100	K14499-ko04075 Plant hormone signal transduction	-
Glyma.02G231000.Wm82.a2.v1	0.0001	0.0643867	-9.33062	0.276113	1	Glyma.02G231000	-	KOG1192-UDP-glucuronosyl and UDP-glucosyl transferase[GC]
Glyma.10G216000.Wm82.a2.v1	0.0001	0.0643503	-9.3298	0.486593	1	Glyma.10G216000	-	-
Glyma.10G027600.Wm82.a2.v1	0.0001	0.0641777	-9.32593	0.307243	1	Glyma.10G027600	-	-
Glyma.06G166500.Wm82.a2.v1	0.0001	0.0640637	-9.32336	0.28821	1	Glyma.06G166500	-	-
Glyma.06G011100.Wm82.a2.v1	0.0001	0.0640227	-9.32244	0.288226	1	Glyma.06G011100	-	-
Glyma.12G225600.Wm82.a2.v1	0.0001	0.0639823	-9.32153	0.389896	1	Glyma.12G225600	-	KOG1347-Uncharacterized membrane protein, predicted efflux pump[R]
Glyma.06G147300.Wm82.a2.v1	0.0001	0.0639573	-9.32097	0.163494	1	Glyma.06G147300	-	-
Glyma.06G078000.Wm82.a2.v1	0.0001	0.0639507	-9.32082	0.0283441	0.131184	Glyma.06G078000	-	KOG1187-Serine/threonine protein kinase[T]
Glyma.14G094300.Wm82.a2.v1	0.0001	0.0638507	-9.31856	0.28821	1	Glyma.14G094300	-	-
Glyma.18G302200.Wm82.a2.v1	0.0001	0.0638477	-9.31849	0.486593	1	Glyma.18G302200	-	-
Glyma.11G115600.Wm82.a2.v1	0.0001	0.0637327	-9.31589	0.486593	1	Glyma.11G115600	-	-
Glyma.19G024700.Wm82.a2.v1	0.0001	0.06372	-9.3156	0.044064	1	Glyma.19G024700	-	KOG0048-Transcription factor, Myb superfamily[K]
Glyma.13G358300.Wm82.a2.v1	0.0001	0.063659	-9.31422	0.350307	1	Glyma.13G358300	-	-
Glyma.03G263900.Wm82.a2.v1	0.0001	0.0635663	-9.31212	0.283845	1	Glyma.03G263900	-	-
Glyma.20G033500.Wm82.a2.v1	0.0001	0.0635153	-9.31096	0.386636	1	Glyma.20G033500	-	-
Glyma.19G098000.Wm82.a2.v1	0.0001	0.0634927	-9.31045	0.497521	1	Glyma.19G098000	-	-
Glyma.03G033700.Wm82.a2.v1	0.0001	0.0633957	-9.30824	0.282997	1	Glyma.03G033700	-	-
Glyma.09G217400.Wm82.a2.v1	0.0001	0.0629953	-9.2991	0.674264	1	Glyma.09G217400	-	-
Glyma.15G018600.Wm82.a2.v1	0.0001	0.0629827	-9.29881	0.144859	1	Glyma.15G018600	-	KOG4177-Ankyrin[M]
Glyma.09G191900.Wm82.a2.v1	0.0001	0.0629777	-9.2987	0.09816	0.288495	Glyma.09G191900	-	-
Glyma.16G097800.Wm82.a2.v1	0.0001	0.062916	-9.29728	0.441862	1	Glyma.16G097800	-	-
Glyma.09G109300.Wm82.a2.v1	0.0001	0.062864	-9.29609	0.674264	1	Glyma.09G109300	-	-
Glyma.14G216600.Wm82.a2.v1	0.0001	0.0627887	-9.29436	0.257044	1	Glyma.14G216600	-	-
Glyma.13G091400.Wm82.a2.v1	0.0001	0.0627057	-9.29245	0.486593	1	Glyma.13G091400	-	-
Glyma.14G082900.Wm82.a2.v1	0.0001	0.0626563	-9.29132	0.0754307	1	Glyma.14G082900	K09843-ko00906 Carotenoid biosynthesis	KOG0684-Cytochrome P450[Q]
Glyma.13G260300.Wm82.a2.v1	0.0001	0.0625953	-9.28991	0.290687	1	Glyma.13G260300	-	-
Glyma.04G148000.Wm82.a2.v1	0.0001	0.0625803	-9.28957	0.054632	1	Glyma.04G148000	-	-
Glyma.11G132900.Wm82.a2.v1	0.0001	0.062517	-9.2881	0.151208	1	Glyma.11G132900	-	-
Glyma.20G049500.Wm82.a2.v1	0.0001	0.0624597	-9.28678	0.28821	1	Glyma.20G049500	-	-
Glyma.01G021100.Wm82.a2.v1	0.0001	0.0624247	-9.28597	0.193414	1	Glyma.01G021100	-	-
Glyma.05G059900.Wm82.a2.v1	0.0001	0.062417	-9.2858	0.166571	1	Glyma.05G059900	-	-
Glyma.19G091600.Wm82.a2.v1	0.0001	0.0623387	-9.28398	0.402409	1	Glyma.19G091600	-	-
Glyma.08G240000.Wm82.a2.v1	0.0001	0.0623057	-9.28322	0.406506	1	Glyma.08G240000	-	-
Glyma.13G326100.Wm82.a2.v1	0.0001	0.0620713	-9.27778	0.156404	1	Glyma.13G326100	-	KOG1187-Serine/threonine protein kinase[T]
Glyma.03G140300.Wm82.a2.v1	0.0001	0.0620413	-9.27709	0.669473	1	Glyma.03G140300	-	-
Glyma.02G070200.Wm82.a2.v1	0.0001	0.0620087	-9.27633	0.437759	1	Glyma.02G070200	-	-
Glyma.13G203700.Wm82.a2.v1	0.0001	0.0619597	-9.27519	0.282502	1	Glyma.13G203700	-	-
Glyma.01G223900.Wm82.a2.v1	0.0001	0.061957	-9.27512	0.0108124	0.0698806	Glyma.01G223900	K01792-ko00010 Glycolysis / Gluconeogenesis	KOG1594-Uncharacterized enzymes related to aldose 1-epimerase[G]
Glyma.15G158000.Wm82.a2.v1	0.0001	0.06187	-9.2731	0.0912252	1	Glyma.15G158000	-	-
Glyma.14G205400.Wm82.a2.v1	0.0001	0.0617363	-9.26998	0.486593	1	Glyma.14G205400	-	-
Glyma.10G231400.Wm82.a2.v1	0.0001	0.0617163	-9.26951	0.446149	1	Glyma.10G231400	-	KOG0324-Uncharacterized conserved protein[S]
Glyma.18G068600.Wm82.a2.v1	0.0001	0.0616433	-9.2678	0.674264	1	Glyma.18G068600	-	-
Glyma.18G080600.Wm82.a2.v1	0.0001	0.0615507	-9.26563	0.326266	1	Glyma.18G080600	-	KOG0156-Cytochrome P450 CYP2 subfamily[Q]
Glyma.02G237200.Wm82.a2.v1	0.0001	0.061521	-9.26494	0.224826	1	Glyma.02G237200	-	KOG1187-Serine/threonine protein kinase[T]
Glyma.07G266100.Wm82.a2.v1	0.0001	0.061413	-9.2624	0.662573	1	Glyma.07G266100	-	KOG1566-Conserved protein Mo25[S]
Glyma.15G106000.Wm82.a2.v1	0.0001	0.061375	-9.26151	0.172861	1	Glyma.15G106000	K05350-ko00500 Starch and sucrose metabolism;ko00460 Cyanoamino acid metabolism;ko00946 Degradation of flavonoids;ko00999 Biosynthesis of various plant secondary metabolites	KOG0626-Beta-glucosidase, lactase phlorizinhydrolase, and related proteins[G]
Glyma.03G023600.Wm82.a2.v1	0.0001	0.0613583	-9.26112	0.497521	1	Glyma.03G023600	-	-
Glyma.14G213300.Wm82.a2.v1	0.0001	0.061337	-9.26061	0.303751	1	Glyma.14G213300	K01915-ko00630 Glyoxylate and dicarboxylate metabolism;ko00910 Nitrogen metabolism;ko00250 Alanine, aspartate and glutamate metabolism;ko00220 Arginine biosynthesis;ko02020 Two-component system;ko04217 Necroptosis;ko04724 Glutamatergic synapse;ko04727 GABAergic synapse	KOG0683-Glutamine synthetase[E]
Glyma.12G005500.Wm82.a2.v1	0.0001	0.0612603	-9.25881	0.394367	1	Glyma.12G005500	-	-
Glyma.17G236100.Wm82.a2.v1	0.0001	0.0612467	-9.25849	0.307243	1	Glyma.17G236100	-	-
Glyma.05G036300.Wm82.a2.v1	0.0001	0.0611713	-9.25671	0.292776	1	Glyma.05G036300	K00797-ko00270 Cysteine and methionine metabolism;ko00330 Arginine and proline metabolism;ko00480 Glutathione metabolism	KOG1562-Spermidine synthase[E]
Glyma.13G343800.Wm82.a2.v1	0.0001	0.06117	-9.25668	0.439822	1	Glyma.13G343800	-	-
Glyma.10G146400.Wm82.a2.v1	0.0001	0.0611383	-9.25593	0.28821	1	Glyma.10G146400	-	-
Glyma.06G044400.Wm82.a2.v1	0.0001	0.0610613	-9.25412	0.396543	1	Glyma.06G044400	-	-
Glyma.06G243000.Wm82.a2.v1	0.0001	0.0610443	-9.25371	0.493032	1	Glyma.06G243000	-	KOG4628-Predicted E3 ubiquitin ligase[O]
Glyma.U002400.Wm82.a2.v1	0.0001	0.060888	-9.25001	0.143565	1	Glyma.U002400	-	KOG0472-Leucine-rich repeat protein[S]
Glyma.13G266200.Wm82.a2.v1	0.0001	0.0608537	-9.2492	0.662573	1	Glyma.13G266200	-	KOG1187-Serine/threonine protein kinase[T]
Glyma.15G075700.Wm82.a2.v1	0.0001	0.0606987	-9.24552	0.497521	1	Glyma.15G075700	-	-
Glyma.02G003400.Wm82.a2.v1	0.0001	0.060525	-9.24139	0.0416932	1	Glyma.02G003400	-	KOG1237-H+/oligopeptide symporter[E]
Glyma.12G029800.Wm82.a2.v1	0.0001	0.060479	-9.24029	0.110452	1	Glyma.12G029800	-	KOG0143-Iron/ascorbate family oxidoreductases[QR]
Glyma.20G139000.Wm82.a2.v1	0.0001	0.060363	-9.23752	0.0975045	0.287218	Glyma.20G139000	-	KOG1187-Serine/threonine protein kinase[T]
Glyma.11G003500.Wm82.a2.v1	0.0001	0.0602503	-9.23483	0.172861	1	Glyma.11G003500	K01696-ko00260 Glycine, serine and threonine metabolism;ko00400 Phenylalanine, tyrosine and tryptophan biosynthesis	KOG1395-Tryptophan synthase beta chain[E]
Glyma.13G267600.Wm82.a2.v1	0.0001	0.0601507	-9.23244	0.406506	1	Glyma.13G267600	-	-
Glyma.10G213700.Wm82.a2.v1	0.0001	0.060022	-9.22935	0.406506	1	Glyma.10G213700	-	-
Glyma.02G278200.Wm82.a2.v1	0.0001	0.060017	-9.22923	0.164922	1	Glyma.02G278200	-	-
Glyma.16G174800.Wm82.a2.v1	0.0001	0.0597797	-9.22351	0.0248453	0.120637	Glyma.16G174800	-	KOG0618-Serine/threonine phosphatase 2C containing leucine-rich repeats, similar to SCN circadian oscillatory protein (SCOP)[T]
Glyma.07G266600.Wm82.a2.v1	0.0001	0.0597103	-9.22184	0.558839	1	Glyma.07G266600	-	-
Glyma.09G128200.Wm82.a2.v1	0.0001	0.05971	-9.22183	0.563345	1	Glyma.09G128200	-	-
Glyma.08G367900.Wm82.a2.v1	0.0001	0.0596983	-9.22155	0.838518	1	Glyma.08G367900	-	-
Glyma.16G187000.Wm82.a2.v1	0.0001	0.0596887	-9.22131	0.436931	1	Glyma.16G187000	-	KOG4194-Membrane glycoprotein LIG-1[T]
Glyma.12G183300.Wm82.a2.v1	0.0001	0.0595427	-9.21778	0.0750009	1	Glyma.12G183300	K13356-ko00073 Cutin, suberine and wax biosynthesis;ko04146 Peroxisome;ko04212 Longevity regulating pathway - worm	KOG1221-Acyl-CoA reductase[I]
Glyma.04G169000.Wm82.a2.v1	0.0001	0.0595137	-9.21708	0.402409	1	Glyma.04G169000	-	-
Glyma.09G233100.Wm82.a2.v1	0.0001	0.0594623	-9.21583	0.441862	1	Glyma.09G233100	-	-
Glyma.19G126600.Wm82.a2.v1	0.0001	0.0594057	-9.21446	0.14172	1	Glyma.19G126600	-	KOG1237-H+/oligopeptide symporter[E]
Glyma.16G004000.Wm82.a2.v1	0.0001	0.059291	-9.21167	0.383088	1	Glyma.16G004000	-	-
Glyma.18G224100.Wm82.a2.v1	0.0001	0.0589073	-9.2023	0.669473	1	Glyma.18G224100	-	KOG1171-Metallothionein-like protein[P]
Glyma.03G105000.Wm82.a2.v1	0.0001	0.0587813	-9.19921	0.254174	1	Glyma.03G105000	-	-
Glyma.06G219500.Wm82.a2.v1	0.0001	0.0587757	-9.19908	0.0566035	1	Glyma.06G219500	-	-
Glyma.02G258400.Wm82.a2.v1	0.0001	0.0587313	-9.19799	0.171464	1	Glyma.02G258400	-	-
Glyma.08G096400.Wm82.a2.v1	0.0001	0.0587277	-9.1979	0.669473	1	Glyma.08G096400	-	-
Glyma.07G131400.Wm82.a2.v1	0.0001	0.0586013	-9.19479	0.39106	1	Glyma.07G131400	-	KOG4287-Pectin acetylesterase and similar proteins[M]
Glyma.08G280200.Wm82.a2.v1	0.0001	0.058575	-9.19414	0.383418	1	Glyma.08G280200	-	-
Glyma.12G090100.Wm82.a2.v1	0.0001	0.058262	-9.18641	0.489788	1	Glyma.12G090100	-	-
Glyma.13G264800.Wm82.a2.v1	0.0001	0.05825	-9.18611	0.674264	1	Glyma.13G264800	-	-
Glyma.02G237600.Wm82.a2.v1	0.0001	0.0580763	-9.18181	0.291973	1	Glyma.02G237600	-	KOG1485-Mitochondrial Fe2+ transporter MMT1 and related transporters (cation diffusion facilitator superfamily)[P]
Glyma.12G035400.Wm82.a2.v1	0.0001	0.0580617	-9.18144	0.39212	1	Glyma.12G035400	-	-
Glyma.15G238800.Wm82.a2.v1	0.0001	0.0580507	-9.18117	0.662573	1	Glyma.15G238800	K02697-ko00195 Photosynthesis	-
Glyma.18G086100.Wm82.a2.v1	0.0001	0.0580083	-9.18012	0.662573	1	Glyma.18G086100	-	-
Glyma.09G024300.Wm82.a2.v1	0.0001	0.057958	-9.17886	0.394367	1	Glyma.09G024300	-	-
Glyma.17G246400.Wm82.a2.v1	0.0001	0.0578097	-9.17517	0.160149	1	Glyma.17G246400	-	KOG0266-WD40 repeat-containing protein[R]
Glyma.11G180300.Wm82.a2.v1	0.0001	0.0577087	-9.17264	0.139662	1	Glyma.11G180300	-	-
Glyma.U006700.Wm82.a2.v1	0.0001	0.0576557	-9.17132	0.491987	1	Glyma.U006700	-	-
Glyma.01G173100.Wm82.a2.v1	0.0001	0.057565	-9.16905	0.348428	1	Glyma.01G173100	K08486-ko04130 SNARE interactions in vesicular transport;ko04721 Synaptic vesicle cycle	KOG0810-SNARE protein Syntaxin 1 and related proteins[U]
Glyma.03G141100.Wm82.a2.v1	0.0001	0.0575487	-9.16864	0.491987	1	Glyma.03G141100	-	-
Glyma.03G137800.Wm82.a2.v1	0.0001	0.057377	-9.16433	0.335959	1	Glyma.03G137800	-	-
Glyma.16G090800.Wm82.a2.v1	0.0001	0.0573283	-9.1631	0.568028	1	Glyma.16G090800	-	-
Glyma.01G149200.Wm82.a2.v1	0.0001	0.0572927	-9.16221	0.303751	1	Glyma.01G149200	-	KOG4658-Apoptotic ATPase[T]
Glyma.15G041200.Wm82.a2.v1	0.0001	0.0572667	-9.16155	0.38639	1	Glyma.15G041200	-	KOG0223-Aquaporin (major intrinsic protein family)[G]
Glyma.15G138600.Wm82.a2.v1	0.0001	0.0571377	-9.1583	0.486593	1	Glyma.15G138600	-	KOG4373-Predicted 3'-5' exonuclease[R]
Glyma.10G216100.Wm82.a2.v1	0.0001	0.0568447	-9.15088	0.497521	1	Glyma.10G216100	-	-
Glyma.03G052300.Wm82.a2.v1	0.0001	0.056806	-9.1499	0.272204	1	Glyma.03G052300	-	-
Glyma.11G197700.Wm82.a2.v1	0.0001	0.0567837	-9.14933	0.563345	1	Glyma.11G197700	-	KOG3035-Isoamyl acetate-hydrolyzing esterase[I]
Glyma.03G227800.Wm82.a2.v1	0.0001	0.056747	-9.1484	0.199565	1	Glyma.03G227800	-	KOG1318-Helix loop helix transcription factor EB[K]
Glyma.09G006500.Wm82.a2.v1	0.0001	0.056732	-9.14802	0.489788	1	Glyma.09G006500	-	KOG1823-DRIM (Down-regulated in metastasis)-like proteins[V]
Glyma.08G296600.Wm82.a2.v1	0.0001	0.0566223	-9.14523	0.446149	1	Glyma.08G296600	-	-
Glyma.11G070400.Wm82.a2.v1	0.0001	0.0565143	-9.14247	0.441862	1	Glyma.11G070400	-	-
Glyma.07G033200.Wm82.a2.v1	0.0001	0.056369	-9.13876	0.215824	1	Glyma.07G033200	-	-
Glyma.20G188600.Wm82.a2.v1	0.0001	0.0563407	-9.13803	0.0613303	1	Glyma.20G188600	-	-
Glyma.15G104500.Wm82.a2.v1	0.0001	0.0559467	-9.12791	0.563345	1	Glyma.15G104500	-	-
Glyma.17G090000.Wm82.a2.v1	0.0001	0.055877	-9.12611	0.307243	1	Glyma.17G090000	-	KOG0192-Tyrosine kinase specific for activated (GTP-bound) p21cdc42Hs[T]
Glyma.01G009500.Wm82.a2.v1	0.0001	0.0558583	-9.12563	0.406506	1	Glyma.01G009500	-	-
Glyma.11G044700.Wm82.a2.v1	0.0001	0.0557677	-9.12329	0.283034	1	Glyma.11G044700	-	-
Glyma.20G008000.Wm82.a2.v1	0.0001	0.0557623	-9.12315	0.107708	1	Glyma.20G008000	-	-
Glyma.02G251300.Wm82.a2.v1	0.0001	0.0557563	-9.12299	0.568028	1	Glyma.02G251300	-	-
Glyma.08G208300.Wm82.a2.v1	0.0001	0.055552	-9.1177	0.344662	1	Glyma.08G208300	K04124-ko00904 Diterpenoid biosynthesis	KOG0143-Iron/ascorbate family oxidoreductases[QR]
Glyma.05G064400.Wm82.a2.v1	0.0001	0.055533	-9.1172	0.497521	1	Glyma.05G064400	-	-
Glyma.09G102500.Wm82.a2.v1	0.0001	0.055529	-9.1171	0.561082	1	Glyma.09G102500	-	KOG0027-Calmodulin and related proteins (EF-Hand superfamily)[T]
Glyma.18G208400.Wm82.a2.v1	0.0001	0.055474	-9.11567	0.486593	1	Glyma.18G208400	-	-
Glyma.13G255000.Wm82.a2.v1	0.0001	0.0554083	-9.11396	0.402409	1	Glyma.13G255000	-	KOG2262-Sexual differentiation process protein ISP4[T]
Glyma.10G138800.Wm82.a2.v1	0.0001	0.055375	-9.11309	0.263157	1	Glyma.10G138800	K12126-ko04075 Plant hormone signal transduction;ko04712 Circadian rhythm - plant	KOG1318-Helix loop helix transcription factor EB[K]
Glyma.U007800.Wm82.a2.v1	0.0001	0.0553713	-9.113	0.497521	1	Glyma.U007800	-	-
Glyma.15G060800.Wm82.a2.v1	0.0001	0.0553487	-9.1124	0.441862	1	Glyma.15G060800	-	KOG4754-Predicted phosphoglycerate mutase[G]
Glyma.19G063900.Wm82.a2.v1	0.0001	0.0553357	-9.11207	0.563345	1	Glyma.19G063900	-	-
Glyma.10G057900.Wm82.a2.v1	0.0001	0.0553203	-9.11167	0.443565	1	Glyma.10G057900	K14488-ko04075 Plant hormone signal transduction	-
Glyma.06G091100.Wm82.a2.v1	0.0001	0.0553123	-9.11146	0.160149	1	Glyma.06G091100	-	KOG1347-Uncharacterized membrane protein, predicted efflux pump[R]
Glyma.08G299700.Wm82.a2.v1	0.0001	0.0553057	-9.11128	0.39212	1	Glyma.08G299700	K01183-ko00520 Amino sugar and nucleotide sugar metabolism	KOG4701-Chitinase[M]
Glyma.07G267900.Wm82.a2.v1	0.0001	0.055282	-9.11067	0.249371	1	Glyma.07G267900	-	KOG1616-Protein involved in Snf1 protein kinase complex assembly[G]
Glyma.06G107300.Wm82.a2.v1	0.0001	0.0552067	-9.1087	0.298765	1	Glyma.06G107300	K14431-ko04075 Plant hormone signal transduction	-
Glyma.10G055600.Wm82.a2.v1	0.0001	0.0550927	-9.10572	0.669473	1	Glyma.10G055600	-	-
Glyma.10G006300.Wm82.a2.v1	0.0001	0.0550587	-9.10483	0.0484079	0.1848	Glyma.10G006300	-	KOG1427-Uncharacterized conserved protein, contains RCC1 domain[S]
Glyma.05G220900.Wm82.a2.v1	0.0001	0.0549877	-9.10296	0.0495599	1	Glyma.05G220900	-	KOG1187-Serine/threonine protein kinase[T]
Glyma.05G053400.Wm82.a2.v1	0.0001	0.0548327	-9.09889	0.39106	1	Glyma.05G053400	-	-
Glyma.16G054800.Wm82.a2.v1	0.0001	0.0548307	-9.09884	0.662573	1	Glyma.16G054800	-	-
Glyma.07G131000.Wm82.a2.v1	0.0001	0.054735	-9.09632	0.406506	1	Glyma.07G131000	-	-
Glyma.08G062000.Wm82.a2.v1	0.0001	0.0547137	-9.09576	0.344662	1	Glyma.08G062000	K08695-ko00941 Flavonoid biosynthesis	KOG1502-Flavonol reductase/cinnamoyl-CoA reductase[V]
Glyma.14G205900.Wm82.a2.v1	0.0001	0.05469	-9.09513	0.497521	1	Glyma.14G205900	-	-
Glyma.17G221800.Wm82.a2.v1	0.0001	0.054508	-9.09032	0.383418	1	Glyma.17G221800	-	-
Glyma.U024800.Wm82.a2.v1	0.0001	0.054489	-9.08982	0.0544087	1	Glyma.U024800	-	KOG1187-Serine/threonine protein kinase[T]
Glyma.17G150400.Wm82.a2.v1	0.0001	0.054381	-9.08696	0.441862	1	Glyma.17G150400	-	KOG1187-Serine/threonine protein kinase[T]
Glyma.12G130000.Wm82.a2.v1	0.0001	0.0543043	-9.08492	0.29505	1	Glyma.12G130000	-	KOG0716-Molecular chaperone (DnaJ superfamily)[O]
Glyma.15G242800.Wm82.a2.v1	0.0001	0.0542847	-9.0844	0.0358696	0.152312	Glyma.15G242800	-	KOG1187-Serine/threonine protein kinase[T]
Glyma.11G029200.Wm82.a2.v1	0.0001	0.0542677	-9.08395	0.396543	1	Glyma.11G029200	-	-
Glyma.04G055500.Wm82.a2.v1	0.0001	0.0541727	-9.08142	0.339278	1	Glyma.04G055500	-	-
Glyma.14G045800.Wm82.a2.v1	0.0001	0.0540773	-9.07888	0.563345	1	Glyma.14G045800	-	-
Glyma.16G001200.Wm82.a2.v1	0.0001	0.0540473	-9.07808	0.402409	1	Glyma.16G001200	-	KOG0198-MEKK and related serine/threonine protein kinases[T]
Glyma.17G088000.Wm82.a2.v1	0.0001	0.0540437	-9.07798	0.113836	1	Glyma.17G088000	-	KOG1187-Serine/threonine protein kinase[T]
Glyma.15G138700.Wm82.a2.v1	0.0001	0.053957	-9.07567	0.669473	1	Glyma.15G138700	-	-
Glyma.15G237000.Wm82.a2.v1	0.0001	0.0537697	-9.07065	0.441862	1	Glyma.15G237000	-	-
Glyma.04G065600.Wm82.a2.v1	0.0001	0.0537507	-9.07014	0.39106	1	Glyma.04G065600	-	-
Glyma.20G158100.Wm82.a2.v1	0.0001	0.0536567	-9.06761	0.209065	1	Glyma.20G158100	-	KOG0048-Transcription factor, Myb superfamily[K]
Glyma.15G120500.Wm82.a2.v1	0.0001	0.0535167	-9.06384	0.491987	1	Glyma.15G120500	-	-
Glyma.11G243200.Wm82.a2.v1	0.0001	0.0533067	-9.05817	0.394367	1	Glyma.11G243200	-	-
Glyma.14G032400.Wm82.a2.v1	0.0001	0.0532927	-9.05779	0.303751	1	Glyma.14G032400	-	KOG1347-Uncharacterized membrane protein, predicted efflux pump[R]
Glyma.11G226300.Wm82.a2.v1	0.0001	0.0532843	-9.05757	0.669473	1	Glyma.11G226300	-	-
Glyma.06G103900.Wm82.a2.v1	0.0001	0.0530743	-9.05187	0.298765	1	Glyma.06G103900	-	KOG0254-Predicted transporter (major facilitator superfamily)[R]
Glyma.03G254100.Wm82.a2.v1	0.0001	0.052807	-9.04459	0.348428	1	Glyma.03G254100	-	KOG2546-Abl interactor ABI-1, contains SH3 domain[TZ]
Glyma.18G249400.Wm82.a2.v1	0.0001	0.0526737	-9.04094	0.39106	1	Glyma.18G249400	-	KOG1267-Mitochondrial transcription termination factor, mTERF[KR]
Glyma.18G294500.Wm82.a2.v1	0.0001	0.0526303	-9.03975	0.441862	1	Glyma.18G294500	-	-
Glyma.16G160000.Wm82.a2.v1	0.0001	0.052571	-9.03812	0.182951	0.418148	Glyma.16G160000	-	KOG0403-Neoplastic transformation suppressor Pdcd4/MA-3, contains MA3 domain[T]
Glyma.08G044500.Wm82.a2.v1	0.0001	0.052502	-9.03623	0.396543	1	Glyma.08G044500	-	-
Glyma.19G063600.Wm82.a2.v1	0.0001	0.0524807	-9.03564	0.176661	1	Glyma.19G063600	-	-
Glyma.18G194100.Wm82.a2.v1	0.0001	0.052418	-9.03392	0.497521	1	Glyma.18G194100	-	-
Glyma.08G132500.Wm82.a2.v1	0.0001	0.0524153	-9.03385	0.493032	1	Glyma.08G132500	-	-
Glyma.10G211500.Wm82.a2.v1	0.0001	0.052325	-9.03136	0.398977	1	Glyma.10G211500	-	-
Glyma.14G029800.Wm82.a2.v1	0.0001	0.052325	-9.03136	0.497521	1	Glyma.14G029800	-	-
Glyma.06G295900.Wm82.a2.v1	0.0001	0.0522727	-9.02991	0.838518	1	Glyma.06G295900	-	-
Glyma.05G015900.Wm82.a2.v1	0.0001	0.052221	-9.02849	0.444016	1	Glyma.05G015900	-	-
Glyma.03G230100.Wm82.a2.v1	0.0001	0.0521893	-9.02761	0.669473	1	Glyma.03G230100	-	KOG3195-Uncharacterized membrane protein NPD008/CGI-148[R]
Glyma.12G190900.Wm82.a2.v1	0.0001	0.0521847	-9.02748	0.568028	1	Glyma.12G190900	-	-
Glyma.16G216000.Wm82.a2.v1	0.0001	0.0519957	-9.02225	0.406506	1	Glyma.16G216000	-	-
Glyma.05G088600.Wm82.a2.v1	0.0001	0.0519597	-9.02125	0.493032	1	Glyma.05G088600	-	-
Glyma.12G175000.Wm82.a2.v1	0.0001	0.051808	-9.01703	0.0303154	0.136953	Glyma.12G175000	K05391-ko04626 Plant-pathogen interaction	KOG0498-K+-channel ERG and related proteins, contain PAS/PAC sensor domain[PT]
Glyma.19G127500.Wm82.a2.v1	0.0001	0.0517587	-9.01566	0.669473	1	Glyma.19G127500	-	-
Glyma.08G164300.Wm82.a2.v1	0.0001	0.0517287	-9.01482	0.67186	1	Glyma.08G164300	-	-
Glyma.09G072900.Wm82.a2.v1	0.0001	0.051664	-9.01302	0.443565	1	Glyma.09G072900	-	-
Glyma.19G133700.Wm82.a2.v1	0.0001	0.0515823	-9.01073	0.172047	1	Glyma.19G133700	-	-
Glyma.03G049000.Wm82.a2.v1	0.0001	0.0515063	-9.00861	0.669473	1	Glyma.03G049000	-	-
Glyma.04G094700.Wm82.a2.v1	0.0001	0.0514587	-9.00727	0.402409	1	Glyma.04G094700	-	-
Glyma.06G028900.Wm82.a2.v1	0.0001	0.0514283	-9.00642	0.160493	1	Glyma.06G028900	K00279-ko00908 Zeatin biosynthesis	KOG1231-Proteins containing the FAD binding domain[C]
Glyma.03G204200.Wm82.a2.v1	0.0001	0.0513647	-9.00463	0.116344	1	Glyma.03G204200	-	-
Glyma.10G103800.Wm82.a2.v1	0.0001	0.0512957	-9.00269	0.344662	1	Glyma.10G103800	-	-
Glyma.14G176200.Wm82.a2.v1	0.0001	0.051286	-9.00242	0.674264	1	Glyma.14G176200	-	-
Glyma.10G268400.Wm82.a2.v1	0.0001	0.0512043	-9.00012	0.335029	1	Glyma.10G268400	-	KOG0920-ATP-dependent RNA helicase A[A]
Glyma.U044100.Wm82.a2.v1	0.0001	0.051182	-8.99949	0.383088	1	Glyma.U044100	-	KOG2458-Endoplasmic reticulum protein EP58, contains filamin rod domain and KDEL motif[R]
Glyma.17G103300.Wm82.a2.v1	0.0001	0.0511523	-8.99866	0.219813	1	Glyma.17G103300	-	-
Glyma.08G354900.Wm82.a2.v1	0.0001	0.051137	-8.99822	0.140926	1	Glyma.08G354900	-	KOG1187-Serine/threonine protein kinase[T]
Glyma.06G229700.Wm82.a2.v1	0.0001	0.050992	-8.99413	0.29505	1	Glyma.06G229700	-	KOG4628-Predicted E3 ubiquitin ligase[O]
Glyma.19G261400.Wm82.a2.v1	0.0001	0.0507263	-8.98659	0.497521	1	Glyma.19G261400	-	-
Glyma.02G013900.Wm82.a2.v1	0.0001	0.0506943	-8.98568	0.248728	1	Glyma.02G013900	-	KOG0048-Transcription factor, Myb superfamily[K]
Glyma.15G271000.Wm82.a2.v1	0.0001	0.0504963	-8.98003	0.303751	1	Glyma.15G271000	-	KOG0626-Beta-glucosidase, lactase phlorizinhydrolase, and related proteins[G]
Glyma.11G094900.Wm82.a2.v1	0.0001	0.050421	-8.97788	0.489788	1	Glyma.11G094900	-	-
Glyma.16G215900.Wm82.a2.v1	0.0001	0.0504177	-8.97779	0.662573	1	Glyma.16G215900	-	-
Glyma.20G085100.Wm82.a2.v1	0.0001	0.0503523	-8.97591	0.161607	1	Glyma.20G085100	-	-
Glyma.08G181400.Wm82.a2.v1	0.0001	0.0502777	-8.97377	0.170968	1	Glyma.08G181400	-	KOG0251-Clathrin assembly protein AP180 and related proteins, contain ENTH domain[TU]
Glyma.13G204600.Wm82.a2.v1	0.0001	0.0502287	-8.97237	0.493032	1	Glyma.13G204600	-	-
Glyma.02G083100.Wm82.a2.v1	0.0001	0.050198	-8.97149	0.493032	1	Glyma.02G083100	-	-
Glyma.01G085200.Wm82.a2.v1	0.0001	0.0501913	-8.97129	0.222445	1	Glyma.01G085200	-	-
Glyma.02G259400.Wm82.a2.v1	0.0001	0.0500493	-8.96721	0.339278	1	Glyma.02G259400	-	KOG1237-H+/oligopeptide symporter[E]
Glyma.09G267600.Wm82.a2.v1	0.0001	0.050033	-8.96674	0.493032	1	Glyma.09G267600	-	-
Glyma.07G151600.Wm82.a2.v1	0.0001	0.050031	-8.96668	0.346619	1	Glyma.07G151600	-	-
Glyma.11G137500.Wm82.a2.v1	0.0001	0.0499973	-8.96571	0.287316	1	Glyma.11G137500	-	KOG1263-Multicopper oxidases[Q]
Glyma.12G072800.Wm82.a2.v1	0.0001	0.0499973	-8.96571	0.143431	1	Glyma.12G072800	-	KOG2323-Pyruvate kinase[G]
Glyma.10G104000.Wm82.a2.v1	0.0001	0.0499637	-8.96474	0.662573	1	Glyma.10G104000	-	-
Glyma.16G083000.Wm82.a2.v1	0.0001	0.049726	-8.95786	0.183814	1	Glyma.16G083000	-	-
Glyma.08G008800.Wm82.a2.v1	0.0001	0.0496883	-8.95676	0.486593	1	Glyma.08G008800	-	KOG1748-Acyl carrier protein/NADH-ubiquinone oxidoreductase, NDUFAB1/SDAP subunit[CIQ]
Glyma.15G087500.Wm82.a2.v1	0.0001	0.049663	-8.95603	0.125631	1	Glyma.15G087500	-	KOG4177-Ankyrin[M]
Glyma.20G125400.Wm82.a2.v1	0.0001	0.0494683	-8.95036	0.493032	1	Glyma.20G125400	-	-
Glyma.05G230100.Wm82.a2.v1	0.0001	0.0494673	-8.95033	0.406506	1	Glyma.05G230100	-	-
Glyma.18G016100.Wm82.a2.v1	0.0001	0.0493927	-8.94815	0.396543	1	Glyma.18G016100	-	KOG1192-UDP-glucuronosyl and UDP-glucosyl transferase[GC]
Glyma.U032400.Wm82.a2.v1	0.0001	0.049385	-8.94793	0.209065	1	Glyma.U032400	-	KOG1187-Serine/threonine protein kinase[T]
Glyma.20G053300.Wm82.a2.v1	0.0001	0.049344	-8.94673	0.662573	1	Glyma.20G053300	-	-
Glyma.12G006800.Wm82.a2.v1	0.0001	0.049307	-8.94565	0.402409	1	Glyma.12G006800	-	KOG1577-Aldo/keto reductase family proteins[R]
Glyma.04G210800.Wm82.a2.v1	0.0001	0.0492033	-8.94261	0.668364	1	Glyma.04G210800	-	-
Glyma.05G146400.Wm82.a2.v1	0.0001	0.0491727	-8.94171	0.0746602	0.243137	Glyma.05G146400	K01228-ko00510 N-Glycan biosynthesis;ko04141 Protein processing in endoplasmic reticulum	KOG2161-Glucosidase I[G]
Glyma.13G038600.Wm82.a2.v1	0.0001	0.0491297	-8.94045	0.344662	1	Glyma.13G038600	K03921-ko00061 Fatty acid biosynthesis;ko01040 Biosynthesis of unsaturated fatty acids	-
Glyma.01G242700.Wm82.a2.v1	0.0001	0.0491287	-8.94042	0.486593	1	Glyma.01G242700	-	-
Glyma.06G284300.Wm82.a2.v1	0.0001	0.0490883	-8.93924	0.350307	1	Glyma.06G284300	-	KOG1263-Multicopper oxidases[Q]
Glyma.20G242300.Wm82.a2.v1	0.0001	0.049062	-8.93846	0.563345	1	Glyma.20G242300	-	-
Glyma.18G224400.Wm82.a2.v1	0.0001	0.0490303	-8.93753	0.441862	1	Glyma.18G224400	-	KOG2855-Ribokinase[G]
Glyma.04G200500.Wm82.a2.v1	0.0001	0.0489857	-8.93622	0.210591	1	Glyma.04G200500	-	-
Glyma.18G004800.Wm82.a2.v1	0.0001	0.04889	-8.9334	0.669473	1	Glyma.18G004800	-	-
Glyma.12G008600.Wm82.a2.v1	0.0001	0.048852	-8.93227	0.402409	1	Glyma.12G008600	-	-
Glyma.12G125900.Wm82.a2.v1	0.0001	0.0487607	-8.92957	0.669473	1	Glyma.12G125900	K14488-ko04075 Plant hormone signal transduction	-
Glyma.17G146800.Wm82.a2.v1	0.0001	0.048716	-8.92825	0.674264	1	Glyma.17G146800	K02974-ko03010 Ribosome;ko05171 Coronavirus disease - COVID-19	KOG3424-40S ribosomal protein S24[J]
Glyma.03G026800.Wm82.a2.v1	0.0001	0.0486777	-8.92712	0.298765	1	Glyma.03G026800	-	KOG1187-Serine/threonine protein kinase[T]
Glyma.02G189200.Wm82.a2.v1	0.0001	0.048643	-8.92609	0.669473	1	Glyma.02G189200	-	KOG0143-Iron/ascorbate family oxidoreductases[QR]
Glyma.04G152100.Wm82.a2.v1	0.0001	0.0485997	-8.9248	0.119902	1	Glyma.04G152100	-	-
Glyma.05G117200.Wm82.a2.v1	0.0001	0.0485993	-8.92479	0.444422	1	Glyma.05G117200	-	-
Glyma.04G068600.Wm82.a2.v1	0.0001	0.0485913	-8.92456	0.493032	1	Glyma.04G068600	-	-
Glyma.18G180400.Wm82.a2.v1	0.0001	0.048487	-8.92145	0.174821	1	Glyma.18G180400	-	KOG0700-Protein phosphatase 2C/pyruvate dehydrogenase (lipoamide) phosphatase[T]
Glyma.02G270800.Wm82.a2.v1	0.0001	0.0484817	-8.9213	0.0444089	1	Glyma.02G270800	-	KOG1187-Serine/threonine protein kinase[T]
Glyma.15G233600.Wm82.a2.v1	0.0001	0.0484677	-8.92088	0.497521	1	Glyma.15G233600	-	-
Glyma.12G092600.Wm82.a2.v1	0.0001	0.0484613	-8.92069	0.486593	1	Glyma.12G092600	-	KOG0725-Reductases with broad range of substrate specificities[R]
Glyma.13G208300.Wm82.a2.v1	0.0001	0.048342	-8.91713	0.486593	1	Glyma.13G208300	-	-
Glyma.06G089200.Wm82.a2.v1	0.0001	0.0483057	-8.91605	0.365157	1	Glyma.06G089200	-	-
Glyma.07G013600.Wm82.a2.v1	0.0001	0.0482797	-8.91527	0.215214	1	Glyma.07G013600	-	-
Glyma.U024300.Wm82.a2.v1	0.0001	0.0482637	-8.91479	0.674264	1	Glyma.U024300	-	KOG0879-U-snRNP-associated cyclophilin type peptidyl-prolyl cis-trans isomerase[O]
Glyma.19G042800.Wm82.a2.v1	0.0001	0.048181	-8.91232	0.396543	1	Glyma.19G042800	-	-
Glyma.02G117600.Wm82.a2.v1	0.0001	0.0480843	-8.90942	0.217819	1	Glyma.02G117600	-	-
Glyma.13G335600.Wm82.a2.v1	0.0001	0.0480733	-8.90909	0.348428	1	Glyma.13G335600	K10355-ko04814 Motor proteins	KOG0676-Actin and related proteins[Z]
Glyma.17G066700.Wm82.a2.v1	0.0001	0.0480727	-8.90907	0.181891	1	Glyma.17G066700	-	KOG1187-Serine/threonine protein kinase[T]
Glyma.13G345100.Wm82.a2.v1	0.0001	0.04807	-8.90899	0.348428	1	Glyma.13G345100	-	KOG1520-Predicted alkaloid synthase/Surface mucin Hemomucin[R]
Glyma.16G140400.Wm82.a2.v1	0.0001	0.047931	-8.90482	0.489788	1	Glyma.16G140400	-	-
Glyma.13G226200.Wm82.a2.v1	0.0001	0.047917	-8.90439	0.298765	1	Glyma.13G226200	-	KOG4177-Ankyrin[M]
Glyma.19G240500.Wm82.a2.v1	0.0001	0.0478773	-8.9032	0.163494	1	Glyma.19G240500	-	KOG1965-Sodium/hydrogen exchanger protein[P]
Glyma.03G096600.Wm82.a2.v1	0.0001	0.0478213	-8.90151	0.0417783	1	Glyma.03G096600	-	KOG1187-Serine/threonine protein kinase[T]
Glyma.15G161300.Wm82.a2.v1	0.0001	0.047754	-8.89948	0.396543	1	Glyma.15G161300	-	KOG1187-Serine/threonine protein kinase[T]
Glyma.13G047800.Wm82.a2.v1	0.0001	0.047741	-8.89908	0.303751	1	Glyma.13G047800	-	-
Glyma.04G087500.Wm82.a2.v1	0.0001	0.047579	-8.89418	0.493032	1	Glyma.04G087500	-	-
Glyma.12G071600.Wm82.a2.v1	0.0001	0.047562	-8.89367	0.669473	1	Glyma.12G071600	-	-
Glyma.07G109800.Wm82.a2.v1	0.0001	0.047497	-8.89169	0.669473	1	Glyma.07G109800	-	KOG4626-O-linked N-acetylglucosamine transferase OGT[GOT]
Glyma.18G083100.Wm82.a2.v1	0.0001	0.0474477	-8.89019	0.669473	1	Glyma.18G083100	-	-
Glyma.11G161900.Wm82.a2.v1	0.0001	0.0474477	-8.89019	0.441862	1	Glyma.11G161900	-	-
Glyma.14G167500.Wm82.a2.v1	0.0001	0.0473867	-8.88834	0.493032	1	Glyma.14G167500	-	-
Glyma.04G116800.Wm82.a2.v1	0.0001	0.0472767	-8.88498	0.0917502	1	Glyma.04G116800	-	-
Glyma.19G243500.Wm82.a2.v1	0.0001	0.047224	-8.88338	0.160149	1	Glyma.19G243500	-	KOG4282-Transcription factor GT-2 and related proteins, contains trihelix DNA-binding/SANT domain[K]
Glyma.15G251400.Wm82.a2.v1	0.0001	0.0472063	-8.88284	0.497521	1	Glyma.15G251400	-	-
Glyma.15G135000.Wm82.a2.v1	0.0001	0.047159	-8.88139	0.669473	1	Glyma.15G135000	K03505-ko03030 DNA replication;ko03410 Base excision repair;ko03420 Nucleotide excision repair;ko03430 Mismatch repair;ko03440 Homologous recombination	-
Glyma.10G200800.Wm82.a2.v1	0.0001	0.047155	-8.88127	0.298765	1	Glyma.10G200800	-	KOG0156-Cytochrome P450 CYP2 subfamily[Q]
Glyma.03G206300.Wm82.a2.v1	0.0001	0.0471133	-8.87999	0.674264	1	Glyma.03G206300	-	-
Glyma.20G180200.Wm82.a2.v1	0.0001	0.0471073	-8.87981	0.563345	1	Glyma.20G180200	-	-
Glyma.13G170800.Wm82.a2.v1	0.0001	0.0471073	-8.87981	0.497521	1	Glyma.13G170800	-	-
Glyma.18G068000.Wm82.a2.v1	0.0001	0.0470667	-8.87856	0.674264	1	Glyma.18G068000	-	-
Glyma.08G280000.Wm82.a2.v1	0.0001	0.0470393	-8.87772	0.493032	1	Glyma.08G280000	-	KOG3299-Uncharacterized conserved protein[S]
Glyma.07G094600.Wm82.a2.v1	0.0001	0.0470317	-8.87749	0.674264	1	Glyma.07G094600	-	-
Glyma.19G000600.Wm82.a2.v1	0.0001	0.0469787	-8.87586	0.669473	1	Glyma.19G000600	-	-
Glyma.20G164800.Wm82.a2.v1	0.0001	0.0469363	-8.87456	0.568028	1	Glyma.20G164800	-	-
Glyma.16G192300.Wm82.a2.v1	0.0001	0.0469043	-8.87358	0.0232021	0.115386	Glyma.16G192300	-	KOG0472-Leucine-rich repeat protein[S]
Glyma.04G217800.Wm82.a2.v1	0.0001	0.0468637	-8.87233	0.402409	1	Glyma.04G217800	-	-
Glyma.15G182300.Wm82.a2.v1	0.0001	0.0468597	-8.8722	0.39212	1	Glyma.15G182300	-	-
Glyma.03G120500.Wm82.a2.v1	0.0001	0.0467933	-8.87016	0.0739517	1	Glyma.03G120500	-	-
Glyma.04G241500.Wm82.a2.v1	0.0001	0.046693	-8.86706	0.568028	1	Glyma.04G241500	-	-
Glyma.20G127100.Wm82.a2.v1	0.0001	0.0466247	-8.86495	0.563345	1	Glyma.20G127100	-	-
Glyma.05G163600.Wm82.a2.v1	0.0001	0.0466167	-8.8647	0.109163	0.307993	Glyma.05G163600	K16055-ko00500 Starch and sucrose metabolism	KOG1050-Trehalose-6-phosphate synthase component TPS1 and related subunits[G]
Glyma.07G135500.Wm82.a2.v1	0.0001	0.0464583	-8.85979	0.568028	1	Glyma.07G135500	-	-
Glyma.20G080500.Wm82.a2.v1	0.0001	0.0463873	-8.85759	0.674264	1	Glyma.20G080500	-	-
Glyma.20G101800.Wm82.a2.v1	0.0001	0.0463623	-8.85681	0.568028	1	Glyma.20G101800	-	-
Glyma.18G231600.Wm82.a2.v1	0.0001	0.0463043	-8.855	0.669473	1	Glyma.18G231600	-	-
Glyma.02G226800.Wm82.a2.v1	0.0001	0.0462223	-8.85245	0.28821	1	Glyma.02G226800	K05857-ko00562 Inositol phosphate metabolism;ko04020 Calcium signaling pathway;ko04070 Phosphatidylinositol signaling system;ko04919 Thyroid hormone signaling pathway;ko05131 Shigellosis;ko04933 AGE-RAGE signaling pathway in diabetic complications	KOG0169-Phosphoinositide-specific phospholipase C[T]
Glyma.11G016900.Wm82.a2.v1	0.0001	0.0461657	-8.85068	0.344662	1	Glyma.11G016900	-	KOG0254-Predicted transporter (major facilitator superfamily)[R]
Glyma.02G067500.Wm82.a2.v1	0.0001	0.0461567	-8.8504	0.402409	1	Glyma.02G067500	-	KOG2839-Diadenosine and diphosphoinositol polyphosphate phosphohydrolase[T]
Glyma.13G206900.Wm82.a2.v1	0.0001	0.0461043	-8.84876	0.39212	1	Glyma.13G206900	-	KOG0541-Alkyl hydroperoxide reductase/peroxiredoxin[O]
Glyma.16G090900.Wm82.a2.v1	0.0001	0.0460577	-8.8473	0.28821	1	Glyma.16G090900	-	-
Glyma.16G131500.Wm82.a2.v1	0.0001	0.0460483	-8.84701	0.242641	1	Glyma.16G131500	-	KOG0472-Leucine-rich repeat protein[S]
Glyma.20G174700.Wm82.a2.v1	0.0001	0.0460477	-8.84698	0.662573	1	Glyma.20G174700	-	-
Glyma.18G157500.Wm82.a2.v1	0.0001	0.046009	-8.84577	0.838518	1	Glyma.18G157500	-	KOG2799-Succinyl-CoA synthetase, beta subunit[C]
Glyma.18G041300.Wm82.a2.v1	0.0001	0.0459803	-8.84487	0.497521	1	Glyma.18G041300	-	-
Glyma.20G203600.Wm82.a2.v1	0.0001	0.04597	-8.84455	0.560362	1	Glyma.20G203600	-	-
Glyma.10G070300.Wm82.a2.v1	0.0001	0.0459623	-8.84431	0.348428	1	Glyma.10G070300	-	-
Glyma.04G198200.Wm82.a2.v1	0.0001	0.0459413	-8.84365	0.241566	1	Glyma.04G198200	-	-
Glyma.05G188100.Wm82.a2.v1	0.0001	0.0459007	-8.84237	0.227347	1	Glyma.05G188100	-	-
Glyma.02G275200.Wm82.a2.v1	0.0001	0.0458633	-8.8412	0.493032	1	Glyma.02G275200	-	-
Glyma.15G066800.Wm82.a2.v1	0.0001	0.0458427	-8.84055	0.348428	1	Glyma.15G066800	-	KOG0048-Transcription factor, Myb superfamily[K]
Glyma.02G101900.Wm82.a2.v1	0.0001	0.0458087	-8.83948	0.249371	1	Glyma.02G101900	-	KOG0444-Cytoskeletal regulator Flightless-I (contains leucine-rich and gelsolin repeats)[Z]
Glyma.11G180400.Wm82.a2.v1	0.0001	0.0457153	-8.83653	0.272851	1	Glyma.11G180400	-	-
Glyma.09G198100.Wm82.a2.v1	0.0001	0.0457147	-8.83651	0.674264	1	Glyma.09G198100	-	-
Glyma.19G239800.Wm82.a2.v1	0.0001	0.0454763	-8.82897	0.288624	1	Glyma.19G239800	-	-
Glyma.06G141800.Wm82.a2.v1	0.0001	0.0454503	-8.82815	0.493032	1	Glyma.06G141800	-	-
Glyma.08G037100.Wm82.a2.v1	0.0001	0.0454353	-8.82767	0.441862	1	Glyma.08G037100	-	-
Glyma.20G246500.Wm82.a2.v1	0.0001	0.0454087	-8.82682	0.344662	1	Glyma.20G246500	-	KOG0254-Predicted transporter (major facilitator superfamily)[R]
Glyma.10G195100.Wm82.a2.v1	0.0001	0.045386	-8.8261	0.669473	1	Glyma.10G195100	-	-
Glyma.12G217200.Wm82.a2.v1	0.0001	0.0453753	-8.82576	0.486593	1	Glyma.12G217200	-	KOG1657-CCAAT-binding factor, subunit C (HAP5)[K]
Glyma.15G021900.Wm82.a2.v1	0.0001	0.045372	-8.82566	0.131296	1	Glyma.15G021900	-	KOG1187-Serine/threonine protein kinase[T]
Glyma.06G205200.Wm82.a2.v1	0.0001	0.045295	-8.82321	0.556617	1	Glyma.06G205200	-	KOG0242-Kinesin-like protein[Z]
Glyma.20G020000.Wm82.a2.v1	0.0001	0.04528	-8.82273	0.43938	1	Glyma.20G020000	-	KOG2647-Predicted Dolichyl-phosphate-mannose-protein mannosyltransferase[R]
Glyma.19G089900.Wm82.a2.v1	0.0001	0.0452423	-8.82153	0.443565	1	Glyma.19G089900	-	-
Glyma.20G101300.Wm82.a2.v1	0.0001	0.0451407	-8.81828	0.669473	1	Glyma.20G101300	-	KOG1196-Predicted NAD-dependent oxidoreductase[R]
Glyma.11G159200.Wm82.a2.v1	0.0001	0.0451367	-8.81816	0.674264	1	Glyma.11G159200	-	-
Glyma.19G118100.Wm82.a2.v1	0.0001	0.045126	-8.81782	0.568028	1	Glyma.19G118100	-	-
Glyma.02G037200.Wm82.a2.v1	0.0001	0.0451173	-8.81754	0.0750009	1	Glyma.02G037200	-	KOG1187-Serine/threonine protein kinase[T]
Glyma.05G035500.Wm82.a2.v1	0.0001	0.0451027	-8.81707	0.443565	1	Glyma.05G035500	-	-
Glyma.05G055400.Wm82.a2.v1	0.0001	0.04503	-8.81474	0.674264	1	Glyma.05G055400	-	KOG1192-UDP-glucuronosyl and UDP-glucosyl transferase[GC]
Glyma.03G129000.Wm82.a2.v1	0.0001	0.045025	-8.81458	0.838518	1	Glyma.03G129000	-	-
Glyma.07G153900.Wm82.a2.v1	0.0001	0.044951	-8.81221	0.339278	1	Glyma.07G153900	-	-
Glyma.14G155000.Wm82.a2.v1	0.0001	0.0448443	-8.80878	0.838518	1	Glyma.14G155000	-	-
Glyma.16G094000.Wm82.a2.v1	0.0001	0.0448393	-8.80862	0.402409	1	Glyma.16G094000	-	-
Glyma.15G062800.Wm82.a2.v1	0.0001	0.044785	-8.80687	0.493032	1	Glyma.15G062800	K13449-ko04016 MAPK signaling pathway - plant;ko04075 Plant hormone signal transduction;ko04626 Plant-pathogen interaction	KOG3017-Defense-related protein containing SCP domain[S]
Glyma.06G154200.Wm82.a2.v1	0.0001	0.0447627	-8.80615	0.272851	1	Glyma.06G154200	-	KOG1650-Predicted K+/H+-antiporter[P]
Glyma.16G154700.Wm82.a2.v1	0.0001	0.044683	-8.80358	0.216241	1	Glyma.16G154700	-	-
Glyma.17G114600.Wm82.a2.v1	0.0001	0.0445893	-8.80055	0.838518	1	Glyma.17G114600	-	-
Glyma.13G362600.Wm82.a2.v1	0.0001	0.04454	-8.79896	0.307243	1	Glyma.13G362600	-	KOG1172-Na+-independent Cl/HCO3 exchanger AE1 and related transporters (SLC4 family)[P]
Glyma.16G209400.Wm82.a2.v1	0.0001	0.0444427	-8.7958	0.125584	1	Glyma.16G209400	-	KOG0061-Transporter, ABC superfamily (Breast cancer resistance protein)[Q]
Glyma.07G030200.Wm82.a2.v1	0.0001	0.0444303	-8.7954	0.394367	1	Glyma.07G030200	-	KOG0014-MADS box transcription factor[K]
Glyma.11G075800.Wm82.a2.v1	0.0001	0.0442607	-8.78988	0.248728	1	Glyma.11G075800	-	-
Glyma.09G201600.Wm82.a2.v1	0.0001	0.0442223	-8.78863	0.493032	1	Glyma.09G201600	-	-
Glyma.10G171400.Wm82.a2.v1	0.0001	0.0442163	-8.78844	0.29505	1	Glyma.10G171400	-	-
Glyma.12G038300.Wm82.a2.v1	0.0001	0.044182	-8.78731	0.67186	1	Glyma.12G038300	-	-
Glyma.11G074000.Wm82.a2.v1	0.0001	0.0441687	-8.78688	0.838518	1	Glyma.11G074000	-	-
Glyma.16G148600.Wm82.a2.v1	0.0001	0.0440483	-8.78294	0.497521	1	Glyma.16G148600	-	KOG2839-Diadenosine and diphosphoinositol polyphosphate phosphohydrolase[T]
Glyma.13G116700.Wm82.a2.v1	0.0001	0.044023	-8.78211	0.307243	1	Glyma.13G116700	-	KOG1339-Aspartyl protease[O]
Glyma.08G111300.Wm82.a2.v1	0.0001	0.0439973	-8.78127	0.406506	1	Glyma.08G111300	-	KOG1650-Predicted K+/H+-antiporter[P]
Glyma.01G065000.Wm82.a2.v1	0.0001	0.0438683	-8.77704	0.486593	1	Glyma.01G065000	-	-
Glyma.10G226800.Wm82.a2.v1	0.0001	0.0437513	-8.77318	0.394367	1	Glyma.10G226800	-	-
Glyma.16G018900.Wm82.a2.v1	0.0001	0.04373	-8.77248	0.167305	1	Glyma.16G018900	-	-
Glyma.17G235800.Wm82.a2.v1	0.0001	0.043662	-8.77023	0.669473	1	Glyma.17G235800	-	-
Glyma.03G073100.Wm82.a2.v1	0.0001	0.0436327	-8.76926	0.493032	1	Glyma.03G073100	-	-
Glyma.07G104800.Wm82.a2.v1	0.0001	0.04363	-8.76918	0.493032	1	Glyma.07G104800	-	-
Glyma.13G331500.Wm82.a2.v1	0.0001	0.043591	-8.76789	0.216241	1	Glyma.13G331500	-	KOG4177-Ankyrin[M]
Glyma.07G096800.Wm82.a2.v1	0.0001	0.0435877	-8.76778	0.497521	1	Glyma.07G096800	-	-
Glyma.02G125500.Wm82.a2.v1	0.0001	0.0435877	-8.76778	0.674264	1	Glyma.02G125500	-	-
Glyma.09G208900.Wm82.a2.v1	0.0001	0.043582	-8.76759	0.222445	1	Glyma.09G208900	-	KOG4658-Apoptotic ATPase[T]
Glyma.11G171600.Wm82.a2.v1	0.0001	0.0435807	-8.76754	0.37077	1	Glyma.11G171600	-	KOG0698-Serine/threonine protein phosphatase[T]
Glyma.19G110000.Wm82.a2.v1	0.0001	0.043518	-8.76547	0.662573	1	Glyma.19G110000	-	-
Glyma.09G036000.Wm82.a2.v1	0.0001	0.0434803	-8.76422	0.212375	1	Glyma.09G036000	-	KOG2454-Betaine aldehyde dehydrogenase[C]
Glyma.01G242600.Wm82.a2.v1	0.0001	0.0434393	-8.76286	0.564896	1	Glyma.01G242600	-	-
Glyma.09G114800.Wm82.a2.v1	0.0001	0.0434097	-8.76187	0.674264	1	Glyma.09G114800	-	-
Glyma.05G163500.Wm82.a2.v1	0.0001	0.0433263	-8.7591	0.662573	1	Glyma.05G163500	-	-
Glyma.12G167100.Wm82.a2.v1	0.0001	0.0433263	-8.7591	0.662573	1	Glyma.12G167100	-	-
Glyma.06G137900.Wm82.a2.v1	0.0001	0.0432977	-8.75815	0.283845	1	Glyma.06G137900	-	-
Glyma.09G197500.Wm82.a2.v1	0.0001	0.0432913	-8.75793	0.563345	1	Glyma.09G197500	-	-
Glyma.04G127200.Wm82.a2.v1	0.0001	0.0432667	-8.75711	0.497521	1	Glyma.04G127200	-	-
Glyma.12G138800.Wm82.a2.v1	0.0001	0.043246	-8.75642	0.37077	1	Glyma.12G138800	-	-
Glyma.14G170300.Wm82.a2.v1	0.0001	0.0432143	-8.75537	0.497521	1	Glyma.14G170300	-	KOG4325-Uncharacterized conserved protein[S]
Glyma.06G248200.Wm82.a2.v1	0.0001	0.0431657	-8.75374	0.669473	1	Glyma.06G248200	-	KOG0048-Transcription factor, Myb superfamily[K]
Glyma.09G270800.Wm82.a2.v1	0.0001	0.0430023	-8.74827	0.344662	1	Glyma.09G270800	-	-
Glyma.12G204800.Wm82.a2.v1	0.0001	0.042912	-8.74524	0.67186	1	Glyma.12G204800	-	-
Glyma.11G159300.Wm82.a2.v1	0.0001	0.042727	-8.739	0.443565	1	Glyma.11G159300	-	-
Glyma.01G097400.Wm82.a2.v1	0.0001	0.0427007	-8.73811	0.282502	1	Glyma.01G097400	K01610-ko00010 Glycolysis / Gluconeogenesis;ko00020 Citrate cycle (TCA cycle);ko00620 Pyruvate metabolism;ko00710 Carbon fixation in photosynthetic organisms	-
Glyma.02G297100.Wm82.a2.v1	0.0001	0.0426977	-8.73801	0.307243	1	Glyma.02G297100	-	KOG1187-Serine/threonine protein kinase[T]
Glyma.14G008600.Wm82.a2.v1	0.0001	0.0426957	-8.73795	0.669473	1	Glyma.14G008600	-	-
Glyma.20G020700.Wm82.a2.v1	0.0001	0.0426043	-8.73486	0.662573	1	Glyma.20G020700	-	-
Glyma.03G014100.Wm82.a2.v1	0.0001	0.0426017	-8.73477	0.441862	1	Glyma.03G014100	-	-
Glyma.08G367200.Wm82.a2.v1	0.0001	0.0425223	-8.73208	0.493032	1	Glyma.08G367200	-	-
Glyma.11G239000.Wm82.a2.v1	0.0001	0.0425153	-8.73184	0.402409	1	Glyma.11G239000	K14514-ko04016 MAPK signaling pathway - plant;ko04075 Plant hormone signal transduction	-
Glyma.15G051300.Wm82.a2.v1	0.0001	0.0424777	-8.73056	0.285318	1	Glyma.15G051300	-	KOG1192-UDP-glucuronosyl and UDP-glucosyl transferase[GC]
Glyma.11G057600.Wm82.a2.v1	0.0001	0.04246	-8.72996	0.209065	1	Glyma.11G057600	-	-
Glyma.18G088400.Wm82.a2.v1	0.0001	0.042378	-8.72717	0.402409	1	Glyma.18G088400	-	KOG4658-Apoptotic ATPase[T]
Glyma.06G004300.Wm82.a2.v1	0.0001	0.0422427	-8.72256	0.493032	1	Glyma.06G004300	-	-
Glyma.17G077300.Wm82.a2.v1	0.0001	0.042237	-8.72236	0.556617	1	Glyma.17G077300	-	-
Glyma.13G262700.Wm82.a2.v1	0.0001	0.0422243	-8.72193	0.29505	1	Glyma.13G262700	-	-
Glyma.01G125300.Wm82.a2.v1	0.0001	0.0422227	-8.72187	0.240671	1	Glyma.01G125300	-	KOG4658-Apoptotic ATPase[T]
Glyma.20G031200.Wm82.a2.v1	0.0001	0.0421963	-8.72097	0.493032	1	Glyma.20G031200	-	-
Glyma.12G177600.Wm82.a2.v1	0.0001	0.042133	-8.71881	0.486593	1	Glyma.12G177600	-	KOG1603-Copper chaperone[P]
Glyma.09G039200.Wm82.a2.v1	0.0001	0.0420383	-8.71556	0.674264	1	Glyma.09G039200	-	-
Glyma.17G042000.Wm82.a2.v1	0.0001	0.0420163	-8.71481	0.486593	1	Glyma.17G042000	K00799-ko00480 Glutathione metabolism;ko00980 Metabolism of xenobiotics by cytochrome P450;ko00982 Drug metabolism - cytochrome P450;ko00983 Drug metabolism - other enzymes;ko04212 Longevity regulating pathway - worm;ko05200 Pathways in cancer;ko05204 Chemical carcinogenesis - DNA adducts;ko05207 Chemical carcinogenesis - receptor activation;ko05208 Chemical carcinogenesis - reactive oxygen speci…	KOG0406-Glutathione S-transferase[O]
Glyma.06G291000.Wm82.a2.v1	0.0001	0.0420123	-8.71467	0.493032	1	Glyma.06G291000	-	-
Glyma.14G019200.Wm82.a2.v1	0.0001	0.0417713	-8.70637	0.568028	1	Glyma.14G019200	-	KOG0243-Kinesin-like protein[Z]
Glyma.19G012100.Wm82.a2.v1	0.0001	0.0417637	-8.7061	0.288226	1	Glyma.19G012100	-	-
Glyma.13G300900.Wm82.a2.v1	0.0001	0.0417327	-8.70503	0.662573	1	Glyma.13G300900	-	KOG2495-NADH-dehydrogenase (ubiquinone)[C]
Glyma.18G245400.Wm82.a2.v1	0.0001	0.0417007	-8.70393	0.435719	1	Glyma.18G245400	-	-
Glyma.13G171600.Wm82.a2.v1	0.0001	0.0416677	-8.70278	0.030402	0.13719	Glyma.13G171600	-	-
Glyma.05G141600.Wm82.a2.v1	0.0001	0.041651	-8.70221	0.497521	1	Glyma.05G141600	-	-
Glyma.20G246300.Wm82.a2.v1	0.0001	0.041636	-8.70169	0.339278	1	Glyma.20G246300	-	KOG0254-Predicted transporter (major facilitator superfamily)[R]
Glyma.10G038800.Wm82.a2.v1	0.0001	0.0414643	-8.69573	0.394367	1	Glyma.10G038800	-	-
Glyma.17G236300.Wm82.a2.v1	0.0001	0.0414083	-8.69378	0.497521	1	Glyma.17G236300	-	-
Glyma.16G116900.Wm82.a2.v1	0.0001	0.041344	-8.69153	0.406506	1	Glyma.16G116900	-	-
Glyma.03G083800.Wm82.a2.v1	0.0001	0.041306	-8.69021	0.307243	1	Glyma.03G083800	-	KOG0054-Multidrug resistance-associated protein/mitoxantrone resistance protein, ABC superfamily[Q]
Glyma.13G280500.Wm82.a2.v1	0.0001	0.0412733	-8.68907	0.37077	1	Glyma.13G280500	-	KOG1378-Purple acid phosphatase[G]
Glyma.11G139900.Wm82.a2.v1	0.0001	0.0411167	-8.68358	0.435719	1	Glyma.11G139900	-	-
Glyma.10G176600.Wm82.a2.v1	0.0001	0.0410697	-8.68193	0.39212	1	Glyma.10G176600	K13262-ko00943 Isoflavonoid biosynthesis	KOG3178-Hydroxyindole-O-methyltransferase and related SAM-dependent methyltransferases[R]
Glyma.19G084700.Wm82.a2.v1	0.0001	0.0410537	-8.68137	0.666004	1	Glyma.19G084700	-	-
Glyma.01G077500.Wm82.a2.v1	0.0001	0.0410443	-8.68104	0.0716948	1	Glyma.01G077500	-	-
Glyma.10G061600.Wm82.a2.v1	0.0001	0.0410407	-8.68091	0.495265	1	Glyma.10G061600	-	-
Glyma.10G180900.Wm82.a2.v1	0.0001	0.0409527	-8.67781	0.495265	1	Glyma.10G180900	-	-
Glyma.03G257100.Wm82.a2.v1	0.0001	0.040928	-8.67694	0.402409	1	Glyma.03G257100	-	KOG0498-K+-channel ERG and related proteins, contain PAS/PAC sensor domain[PT]
Glyma.03G086300.Wm82.a2.v1	0.0001	0.0408313	-8.67353	0.497521	1	Glyma.03G086300	-	-
Glyma.15G252400.Wm82.a2.v1	0.0001	0.040821	-8.67317	0.662573	1	Glyma.15G252400	-	-
Glyma.02G204500.Wm82.a2.v1	0.0001	0.0407677	-8.67128	0.493032	1	Glyma.02G204500	-	-
Glyma.14G023000.Wm82.a2.v1	0.0001	0.0407653	-8.6712	0.406506	1	Glyma.14G023000	K13789-ko00900 Terpenoid backbone biosynthesis	-
Glyma.15G170400.Wm82.a2.v1	0.0001	0.040737	-8.6702	0.556617	1	Glyma.15G170400	-	KOG4667-Predicted esterase[I]
Glyma.19G202000.Wm82.a2.v1	0.0001	0.0407293	-8.66992	0.563345	1	Glyma.19G202000	-	-
Glyma.06G129200.Wm82.a2.v1	0.0001	0.0406673	-8.66773	0.402409	1	Glyma.06G129200	-	-
Glyma.11G187200.Wm82.a2.v1	0.0001	0.0406603	-8.66748	0.564165	1	Glyma.11G187200	K13993-ko04141 Protein processing in endoplasmic reticulum	KOG0710-Molecular chaperone (small heat-shock protein Hsp26/Hsp42)[O]
Glyma.17G146200.Wm82.a2.v1	0.0001	0.0406573	-8.66737	0.674264	1	Glyma.17G146200	-	-
Glyma.08G089400.Wm82.a2.v1	0.0001	0.040607	-8.66558	0.374694	1	Glyma.08G089400	K22932-ko00943 Isoflavonoid biosynthesis	KOG0156-Cytochrome P450 CYP2 subfamily[Q]
Glyma.18G258700.Wm82.a2.v1	0.0001	0.0405513	-8.66361	0.486593	1	Glyma.18G258700	-	-
Glyma.15G062600.Wm82.a2.v1	0.0001	0.0404907	-8.66145	0.668364	1	Glyma.15G062600	-	-
Glyma.15G108100.Wm82.a2.v1	0.0001	0.0404837	-8.6612	0.339278	1	Glyma.15G108100	-	-
Glyma.06G037700.Wm82.a2.v1	0.0001	0.0404603	-8.66036	0.493032	1	Glyma.06G037700	-	-
Glyma.01G099200.Wm82.a2.v1	0.0001	0.0403997	-8.6582	0.394367	1	Glyma.01G099200	-	-
Glyma.01G033500.Wm82.a2.v1	0.0001	0.04031	-8.65499	0.402409	1	Glyma.01G033500	-	-
Glyma.03G075400.Wm82.a2.v1	0.0001	0.0402277	-8.65204	0.497521	1	Glyma.03G075400	-	-
Glyma.12G129700.Wm82.a2.v1	0.0001	0.040208	-8.65134	0.674264	1	Glyma.12G129700	-	KOG1412-Aspartate aminotransferase/Glutamic oxaloacetic transaminase AAT2/GOT1[E]
Glyma.10G229600.Wm82.a2.v1	0.0001	0.0401917	-8.65075	0.394367	1	Glyma.10G229600	-	KOG1792-Reticulon[U]
Glyma.09G264500.Wm82.a2.v1	0.0001	0.040172	-8.65005	0.838518	1	Glyma.09G264500	-	-
Glyma.05G201400.Wm82.a2.v1	0.0001	0.0401327	-8.64863	0.386636	1	Glyma.05G201400	-	KOG0767-Mitochondrial phosphate carrier protein[C]
Glyma.02G097900.Wm82.a2.v1	0.0001	0.040068	-8.64631	0.344662	1	Glyma.02G097900	K14431-ko04075 Plant hormone signal transduction	-
Glyma.12G105600.Wm82.a2.v1	0.0001	0.0399843	-8.64329	0.292776	1	Glyma.12G105600	-	KOG0656-G1/S-specific cyclin D[D]
Glyma.17G261900.Wm82.a2.v1	0.0001	0.039958	-8.64234	0.568028	1	Glyma.17G261900	-	KOG0134-NADH:flavin oxidoreductase/12-oxophytodienoate reductase[CR]
Glyma.09G011400.Wm82.a2.v1	0.0001	0.0399387	-8.64164	0.303751	1	Glyma.09G011400	-	KOG0254-Predicted transporter (major facilitator superfamily)[R]
Glyma.14G088000.Wm82.a2.v1	0.0001	0.0396827	-8.63237	0.838518	1	Glyma.14G088000	-	-
Glyma.07G186900.Wm82.a2.v1	0.0001	0.0396807	-8.63229	0.497521	1	Glyma.07G186900	-	-
Glyma.04G143500.Wm82.a2.v1	0.0001	0.0396557	-8.63138	0.563345	1	Glyma.04G143500	-	KOG0758-Mitochondrial carnitine-acylcarnitine carrier protein[C]
Glyma.07G131300.Wm82.a2.v1	0.0001	0.0395633	-8.62802	0.662573	1	Glyma.07G131300	-	KOG4287-Pectin acetylesterase and similar proteins[M]
Glyma.15G043100.Wm82.a2.v1	0.0001	0.0394667	-8.62449	0.669473	1	Glyma.15G043100	-	-
Glyma.08G068600.Wm82.a2.v1	0.0001	0.0394527	-8.62398	0.446149	1	Glyma.08G068600	-	-
Glyma.U045400.Wm82.a2.v1	0.0001	0.0393857	-8.62153	0.444016	1	Glyma.U045400	-	KOG1356-Putative transcription factor 5qNCA, contains JmjC domain[K]
Glyma.10G029300.Wm82.a2.v1	0.0001	0.0393013	-8.61843	0.299599	1	Glyma.10G029300	-	-
Glyma.11G247200.Wm82.a2.v1	0.0001	0.0392537	-8.61668	0.838518	1	Glyma.11G247200	-	-
Glyma.06G302000.Wm82.a2.v1	0.0001	0.0392313	-8.61586	0.669473	1	Glyma.06G302000	-	-
Glyma.20G248300.Wm82.a2.v1	0.0001	0.0390583	-8.60949	0.486593	1	Glyma.20G248300	-	-
Glyma.08G282000.Wm82.a2.v1	0.0001	0.038987	-8.60685	0.495265	1	Glyma.08G282000	-	-
Glyma.13G099900.Wm82.a2.v1	0.0001	0.0389337	-8.60487	0.563345	1	Glyma.13G099900	-	KOG2210-Oxysterol-binding protein[T]
Glyma.08G276500.Wm82.a2.v1	0.0001	0.038865	-8.60233	0.396543	1	Glyma.08G276500	-	-
Glyma.04G229100.Wm82.a2.v1	0.0001	0.0387703	-8.59881	0.568028	1	Glyma.04G229100	-	-
Glyma.20G196300.Wm82.a2.v1	0.0001	0.0387613	-8.59847	0.669473	1	Glyma.20G196300	-	KOG1192-UDP-glucuronosyl and UDP-glucosyl transferase[GC]
Glyma.14G152400.Wm82.a2.v1	0.0001	0.038744	-8.59783	0.303751	1	Glyma.14G152400	-	-
Glyma.16G064900.Wm82.a2.v1	0.0001	0.038708	-8.59649	0.0287456	0.132403	Glyma.16G064900	-	KOG1187-Serine/threonine protein kinase[T]
Glyma.19G254400.Wm82.a2.v1	0.0001	0.03868	-8.59544	0.669473	1	Glyma.19G254400	-	-
Glyma.07G201500.Wm82.a2.v1	0.0001	0.0386593	-8.59467	0.396543	1	Glyma.07G201500	-	-
Glyma.20G188700.Wm82.a2.v1	0.0001	0.0385597	-8.59095	0.339278	1	Glyma.20G188700	-	-
Glyma.01G133100.Wm82.a2.v1	0.0001	0.0385343	-8.59	0.396543	1	Glyma.01G133100	-	-
Glyma.06G247800.Wm82.a2.v1	0.0001	0.0384333	-8.58621	0.662573	1	Glyma.06G247800	-	KOG0663-Protein kinase PITSLRE and related kinases[R]
Glyma.04G107200.Wm82.a2.v1	0.0001	0.0382927	-8.58092	0.556617	1	Glyma.04G107200	-	-
Glyma.07G142400.Wm82.a2.v1	0.0001	0.038173	-8.57641	0.288226	1	Glyma.07G142400	-	KOG1263-Multicopper oxidases[Q]
Glyma.05G231400.Wm82.a2.v1	0.0001	0.0381343	-8.57495	0.497521	1	Glyma.05G231400	K07888-ko04014 Ras signaling pathway;ko04144 Endocytosis;ko04145 Phagosome;ko04962 Vasopressin-regulated water reabsorption;ko05132 Salmonella infection;ko05152 Tuberculosis;ko05146 Amoebiasis	KOG0092-GTPase Rab5/YPT51 and related small G protein superfamily GTPases[U]
Glyma.16G068200.Wm82.a2.v1	0.0001	0.0381103	-8.57404	0.486593	1	Glyma.16G068200	-	-
Glyma.06G225600.Wm82.a2.v1	0.0001	0.0381053	-8.57385	0.669473	1	Glyma.06G225600	-	-
Glyma.05G076100.Wm82.a2.v1	0.0001	0.038059	-8.57209	0.440289	1	Glyma.05G076100	-	-
Glyma.12G143100.Wm82.a2.v1	0.0001	0.0379213	-8.56687	0.486593	1	Glyma.12G143100	-	KOG2287-Galactosyltransferases[G]
Glyma.05G198400.Wm82.a2.v1	0.0001	0.0379167	-8.56669	0.385595	1	Glyma.05G198400	-	-
Glyma.02G056700.Wm82.a2.v1	0.0001	0.037906	-8.56628	0.497521	1	Glyma.02G056700	K06287-ko00240 Pyrimidine metabolism	KOG1509-Predicted nucleic acid-binding protein ASMTL[D]
Glyma.06G149700.Wm82.a2.v1	0.0001	0.0378673	-8.56481	0.568028	1	Glyma.06G149700	-	-
Glyma.14G134300.Wm82.a2.v1	0.0001	0.0378453	-8.56397	0.556617	1	Glyma.14G134300	-	-
Glyma.20G156300.Wm82.a2.v1	0.0001	0.037844	-8.56392	0.493032	1	Glyma.20G156300	-	-
Glyma.13G139600.Wm82.a2.v1	0.0001	0.0378397	-8.56376	0.662573	1	Glyma.13G139600	-	-
Glyma.13G034700.Wm82.a2.v1	0.0001	0.0378183	-8.56294	0.344662	1	Glyma.13G034700	-	-
Glyma.15G111900.Wm82.a2.v1	0.0001	0.0378173	-8.5629	0.189748	1	Glyma.15G111900	-	KOG0773-Transcription factor MEIS1 and related HOX domain proteins[K]
Glyma.13G115200.Wm82.a2.v1	0.0001	0.0378127	-8.56273	0.37077	1	Glyma.13G115200	-	-
Glyma.17G013500.Wm82.a2.v1	0.0001	0.0377543	-8.5605	0.348428	1	Glyma.17G013500	-	KOG1227-Putative methyltransferase[R]
Glyma.10G104400.Wm82.a2.v1	0.0001	0.037747	-8.56022	0.486593	1	Glyma.10G104400	-	-
Glyma.17G190300.Wm82.a2.v1	0.0001	0.0377143	-8.55897	0.566457	1	Glyma.17G190300	-	KOG4422-Uncharacterized conserved protein[S]
Glyma.16G178300.Wm82.a2.v1	0.0001	0.0375887	-8.55415	0.446149	1	Glyma.16G178300	-	-
Glyma.02G106200.Wm82.a2.v1	0.0001	0.0375697	-8.55342	0.497521	1	Glyma.02G106200	-	-
Glyma.13G075900.Wm82.a2.v1	0.0001	0.037542	-8.55236	0.272851	1	Glyma.13G075900	-	-
Glyma.19G072500.Wm82.a2.v1	0.0001	0.0374827	-8.55008	0.564896	1	Glyma.19G072500	-	-
Glyma.14G042200.Wm82.a2.v1	0.0001	0.037459	-8.54917	0.489788	1	Glyma.14G042200	-	KOG0022-Alcohol dehydrogenase, class III[Q]
Glyma.11G189800.Wm82.a2.v1	0.0001	0.0374583	-8.54914	0.385595	1	Glyma.11G189800	-	-
Glyma.06G303400.Wm82.a2.v1	0.0001	0.0374083	-8.54722	0.497521	1	Glyma.06G303400	-	-
Glyma.10G150600.Wm82.a2.v1	0.0001	0.0373243	-8.54397	0.175475	1	Glyma.10G150600	K01051-ko00040 Pentose and glucuronate interconversions;ko02020 Two-component system	-
Glyma.U000100.Wm82.a2.v1	0.0001	0.0373187	-8.54375	0.386636	1	Glyma.U000100	-	KOG0156-Cytochrome P450 CYP2 subfamily[Q]
Glyma.11G183500.Wm82.a2.v1	0.0001	0.037278	-8.54218	0.486593	1	Glyma.11G183500	-	KOG1277-Endosomal membrane proteins, EMP70[U]
Glyma.08G352700.Wm82.a2.v1	0.0001	0.0370487	-8.53328	0.441862	1	Glyma.08G352700	-	-
Glyma.15G130400.Wm82.a2.v1	0.0001	0.0370373	-8.53284	0.838518	1	Glyma.15G130400	-	-
Glyma.06G177100.Wm82.a2.v1	0.0001	0.037019	-8.53212	0.838518	1	Glyma.06G177100	-	-
Glyma.16G078000.Wm82.a2.v1	0.0001	0.037007	-8.53165	0.495265	1	Glyma.16G078000	-	-
Glyma.05G128900.Wm82.a2.v1	0.0001	0.036962	-8.5299	0.662573	1	Glyma.05G128900	-	-
Glyma.17G131800.Wm82.a2.v1	0.0001	0.036962	-8.5299	0.662573	1	Glyma.17G131800	-	-
Glyma.12G228000.Wm82.a2.v1	0.0001	0.036932	-8.52873	0.406506	1	Glyma.12G228000	-	-
Glyma.07G063400.Wm82.a2.v1	0.0001	0.0369293	-8.52862	0.674264	1	Glyma.07G063400	-	-
Glyma.13G340000.Wm82.a2.v1	0.0001	0.03691	-8.52787	0.244052	1	Glyma.13G340000	K00128-ko00010 Glycolysis / Gluconeogenesis;ko00053 Ascorbate and aldarate metabolism;ko00620 Pyruvate metabolism;ko00071 Fatty acid degradation;ko00561 Glycerolipid metabolism;ko00280 Valine, leucine and isoleucine degradation;ko00310 Lysine degradation;ko00330 Arginine and proline metabolism;ko00340 Histidine metabolism;ko00380 Tryptophan metabolism;ko00410 beta-Alanine metabolism;ko00770 Panto…	KOG2456-Aldehyde dehydrogenase[C]
Glyma.11G170600.Wm82.a2.v1	0.0001	0.036865	-8.52611	0.556617	1	Glyma.11G170600	-	KOG1282-Serine carboxypeptidases (lysosomal cathepsin A)[OE]
Glyma.09G005900.Wm82.a2.v1	0.0001	0.0368593	-8.52589	0.486593	1	Glyma.09G005900	-	-
Glyma.07G218800.Wm82.a2.v1	0.0001	0.036837	-8.52501	0.298765	1	Glyma.07G218800	-	KOG0236-Sulfate/bicarbonate/oxalate exchanger SAT-1 and related transporters (SLC26 family)[P]
Glyma.12G048500.Wm82.a2.v1	0.0001	0.036831	-8.52478	0.402409	1	Glyma.12G048500	-	-
Glyma.08G258200.Wm82.a2.v1	0.0001	0.0367987	-8.52351	0.669473	1	Glyma.08G258200	-	-
Glyma.19G076200.Wm82.a2.v1	0.0001	0.0367503	-8.52161	0.486593	1	Glyma.19G076200	K01183-ko00520 Amino sugar and nucleotide sugar metabolism	KOG4701-Chitinase[M]
Glyma.20G182700.Wm82.a2.v1	0.0001	0.0367473	-8.5215	0.402409	1	Glyma.20G182700	-	-
Glyma.05G072400.Wm82.a2.v1	0.0001	0.03665	-8.51767	0.838518	1	Glyma.05G072400	-	-
Glyma.01G113400.Wm82.a2.v1	0.0001	0.0366303	-8.5169	0.446149	1	Glyma.01G113400	-	KOG0223-Aquaporin (major intrinsic protein family)[G]
Glyma.19G106600.Wm82.a2.v1	0.0001	0.036549	-8.51369	0.486593	1	Glyma.19G106600	-	-
Glyma.02G176200.Wm82.a2.v1	0.0001	0.0365377	-8.51324	0.402409	1	Glyma.02G176200	-	KOG0156-Cytochrome P450 CYP2 subfamily[Q]
Glyma.02G012600.Wm82.a2.v1	0.0001	0.036481	-8.511	0.339278	1	Glyma.02G012600	-	-
Glyma.10G257000.Wm82.a2.v1	0.0001	0.0364777	-8.51087	0.280709	1	Glyma.10G257000	-	-
Glyma.02G210100.Wm82.a2.v1	0.0001	0.0364627	-8.51028	0.489788	1	Glyma.02G210100	-	-
Glyma.02G093400.Wm82.a2.v1	0.0001	0.0364603	-8.51018	0.211137	1	Glyma.02G093400	-	-
Glyma.09G246900.Wm82.a2.v1	0.0001	0.036422	-8.50867	0.838518	1	Glyma.09G246900	-	-
Glyma.10G039400.Wm82.a2.v1	0.0001	0.0363583	-8.50614	0.303751	1	Glyma.10G039400	-	-
Glyma.18G289400.Wm82.a2.v1	0.0001	0.036342	-8.50549	0.566457	1	Glyma.18G289400	-	-
Glyma.19G157700.Wm82.a2.v1	0.0001	0.0363163	-8.50447	0.497521	1	Glyma.19G157700	-	-
Glyma.08G020000.Wm82.a2.v1	0.0001	0.0362813	-8.50308	0.674264	1	Glyma.08G020000	-	-
Glyma.U022600.Wm82.a2.v1	0.0001	0.0362203	-8.50066	0.39106	1	Glyma.U022600	-	KOG1356-Putative transcription factor 5qNCA, contains JmjC domain[K]
Glyma.11G212200.Wm82.a2.v1	0.0001	0.036208	-8.50016	0.669473	1	Glyma.11G212200	-	-
Glyma.17G160000.Wm82.a2.v1	0.0001	0.0361853	-8.49926	0.441908	1	Glyma.17G160000	-	KOG0656-G1/S-specific cyclin D[D]
Glyma.07G246100.Wm82.a2.v1	0.0001	0.03614	-8.49745	0.344662	1	Glyma.07G246100	-	KOG1347-Uncharacterized membrane protein, predicted efflux pump[R]
Glyma.14G136500.Wm82.a2.v1	0.0001	0.0361303	-8.49707	0.493032	1	Glyma.14G136500	-	-
Glyma.10G165300.Wm82.a2.v1	0.0001	0.036117	-8.49653	0.437759	1	Glyma.10G165300	-	-
Glyma.19G162700.Wm82.a2.v1	0.0001	0.036115	-8.49645	0.329619	1	Glyma.19G162700	-	-
Glyma.01G222300.Wm82.a2.v1	0.0001	0.036112	-8.49633	0.486593	1	Glyma.01G222300	-	-
Glyma.17G106200.Wm82.a2.v1	0.0001	0.03608	-8.49506	0.493032	1	Glyma.17G106200	-	-
Glyma.11G019600.Wm82.a2.v1	0.0001	0.0360763	-8.49491	0.556617	1	Glyma.11G019600	-	-
Glyma.09G069200.Wm82.a2.v1	0.0001	0.0360723	-8.49475	0.838518	1	Glyma.09G069200	-	-
Glyma.05G227300.Wm82.a2.v1	0.0001	0.0360723	-8.49475	0.669473	1	Glyma.05G227300	-	KOG0014-MADS box transcription factor[K]
Glyma.11G026100.Wm82.a2.v1	0.0001	0.0360563	-8.49411	0.28821	1	Glyma.11G026100	-	-
Glyma.18G293900.Wm82.a2.v1	0.0001	0.0360483	-8.49379	0.406506	1	Glyma.18G293900	-	-
Glyma.08G215600.Wm82.a2.v1	0.0001	0.036027	-8.49293	0.396543	1	Glyma.08G215600	-	-
Glyma.U016900.Wm82.a2.v1	0.0001	0.0359857	-8.49128	0.838518	1	Glyma.U016900	-	KOG1542-Cysteine proteinase Cathepsin F[O]
Glyma.09G110200.Wm82.a2.v1	0.0001	0.0359793	-8.49102	0.446149	1	Glyma.09G110200	-	-
Glyma.06G246800.Wm82.a2.v1	0.0001	0.035939	-8.48941	0.386636	1	Glyma.06G246800	-	-
Glyma.04G176300.Wm82.a2.v1	0.0001	0.0359097	-8.48823	0.568028	1	Glyma.04G176300	-	-
Glyma.17G206100.Wm82.a2.v1	0.0001	0.035903	-8.48796	0.105073	0.300718	Glyma.17G206100	-	KOG0065-Pleiotropic drug resistance proteins (PDR1-15), ABC superfamily[Q]
Glyma.10G002000.Wm82.a2.v1	0.0001	0.0358153	-8.48443	0.662573	1	Glyma.10G002000	-	-
Glyma.08G250800.Wm82.a2.v1	0.0001	0.035771	-8.48265	0.493032	1	Glyma.08G250800	-	KOG0014-MADS box transcription factor[K]
Glyma.01G160900.Wm82.a2.v1	0.0001	0.0357447	-8.48158	0.489788	1	Glyma.01G160900	-	-
Glyma.06G109700.Wm82.a2.v1	0.0001	0.03573	-8.48099	0.444422	1	Glyma.06G109700	-	KOG2084-Predicted histone tail methylase containing SET domain[B]
Glyma.14G072600.Wm82.a2.v1	0.0001	0.035729	-8.48095	0.335029	1	Glyma.14G072600	K19355-ko00051 Fructose and mannose metabolism	-
Glyma.20G001100.Wm82.a2.v1	0.0001	0.0357057	-8.48001	0.385595	1	Glyma.20G001100	-	-
Glyma.10G262500.Wm82.a2.v1	0.0001	0.03567	-8.47857	0.674264	1	Glyma.10G262500	-	-
Glyma.16G068100.Wm82.a2.v1	0.0001	0.0355507	-8.47373	0.383418	1	Glyma.16G068100	-	KOG0157-Cytochrome P450 CYP4/CYP19/CYP26 subfamilies[QI]
Glyma.19G245600.Wm82.a2.v1	0.0001	0.0355367	-8.47316	0.563345	1	Glyma.19G245600	-	-
Glyma.01G168800.Wm82.a2.v1	0.0001	0.035502	-8.47176	0.489788	1	Glyma.01G168800	-	-
Glyma.01G123000.Wm82.a2.v1	0.0001	0.0354707	-8.47048	0.674264	1	Glyma.01G123000	-	-
Glyma.09G261500.Wm82.a2.v1	0.0001	0.035455	-8.46985	0.556617	1	Glyma.09G261500	-	-
Glyma.19G240800.Wm82.a2.v1	0.0001	0.0353907	-8.46723	0.37077	1	Glyma.19G240800	-	KOG0156-Cytochrome P450 CYP2 subfamily[Q]
Glyma.01G095600.Wm82.a2.v1	0.0001	0.0353697	-8.46637	0.495265	1	Glyma.01G095600	-	KOG4628-Predicted E3 ubiquitin ligase[O]
Glyma.01G118500.Wm82.a2.v1	0.0001	0.035332	-8.46483	0.674264	1	Glyma.01G118500	-	-
Glyma.05G089500.Wm82.a2.v1	0.0001	0.035313	-8.46406	0.406506	1	Glyma.05G089500	-	-
Glyma.13G077700.Wm82.a2.v1	0.0001	0.0352247	-8.46044	0.486593	1	Glyma.13G077700	-	KOG2467-Glycine/serine hydroxymethyltransferase[E]
Glyma.05G133500.Wm82.a2.v1	0.0001	0.035154	-8.45755	0.674264	1	Glyma.05G133500	-	KOG0854-Alkyl hydroperoxide reductase, thiol specific antioxidant and related enzymes[O]
Glyma.09G127900.Wm82.a2.v1	0.0001	0.0351527	-8.45749	0.662573	1	Glyma.09G127900	-	-
Glyma.07G210100.Wm82.a2.v1	0.0001	0.0351317	-8.45663	0.497521	1	Glyma.07G210100	-	-
Glyma.16G044100.Wm82.a2.v1	0.0001	0.0351137	-8.45589	0.486593	1	Glyma.16G044100	-	KOG3346-Phosphatidylethanolamine binding protein[R]
Glyma.08G308400.Wm82.a2.v1	0.0001	0.0350867	-8.45478	0.669473	1	Glyma.08G308400	-	-
Glyma.20G022300.Wm82.a2.v1	0.0001	0.0350767	-8.45437	0.486593	1	Glyma.20G022300	-	-
Glyma.16G037400.Wm82.a2.v1	0.0001	0.0350157	-8.45186	0.497521	1	Glyma.16G037400	-	-
Glyma.18G115400.Wm82.a2.v1	0.0001	0.0350073	-8.45151	0.486593	1	Glyma.18G115400	-	KOG1245-Chromatin remodeling complex WSTF-ISWI, large subunit (contains heterochromatin localization, PHD and BROMO domains)[B]
Glyma.07G092700.Wm82.a2.v1	0.0001	0.03495	-8.44915	0.497521	1	Glyma.07G092700	-	-
Glyma.13G362700.Wm82.a2.v1	0.0001	0.034947	-8.44902	0.0844311	1	Glyma.13G362700	K14521-ko03008 Ribosome biogenesis in eukaryotes	KOG2036-Predicted P-loop ATPase fused to an acetyltransferase[R]
Glyma.04G043900.Wm82.a2.v1	0.0001	0.0349383	-8.44867	0.402409	1	Glyma.04G043900	-	KOG1571-Predicted E3 ubiquitin ligase[O]
Glyma.05G109900.Wm82.a2.v1	0.0001	0.0349233	-8.44805	0.486593	1	Glyma.05G109900	-	-
Glyma.12G202300.Wm82.a2.v1	0.0001	0.034893	-8.44679	0.436931	1	Glyma.12G202300	-	-
Glyma.01G053900.Wm82.a2.v1	0.0001	0.0347993	-8.44292	0.838518	1	Glyma.01G053900	-	KOG0452-RNA-binding translational regulator IRP (aconitase superfamily)[AJ]
Glyma.11G052300.Wm82.a2.v1	0.0001	0.0347597	-8.44127	0.662573	1	Glyma.11G052300	-	-
Glyma.08G176600.Wm82.a2.v1	0.0001	0.0347533	-8.44101	0.339278	1	Glyma.08G176600	K01568-ko00010 Glycolysis / Gluconeogenesis	KOG1184-Thiamine pyrophosphate-requiring enzyme[EH]
Glyma.19G214900.Wm82.a2.v1	0.0001	0.034698	-8.43871	0.272204	1	Glyma.19G214900	-	KOG0048-Transcription factor, Myb superfamily[K]
Glyma.08G243500.Wm82.a2.v1	0.0001	0.0346323	-8.43598	0.674264	1	Glyma.08G243500	-	-
Glyma.03G058400.Wm82.a2.v1	0.0001	0.0346153	-8.43527	0.486593	1	Glyma.03G058400	-	KOG0726-26S proteasome regulatory complex, ATPase RPT2[O]
Glyma.18G286700.Wm82.a2.v1	0.0001	0.0345697	-8.43336	0.486593	1	Glyma.18G286700	-	KOG0223-Aquaporin (major intrinsic protein family)[G]
Glyma.20G147900.Wm82.a2.v1	0.0001	0.0345277	-8.43161	0.406506	1	Glyma.20G147900	-	KOG0156-Cytochrome P450 CYP2 subfamily[Q]
Glyma.12G176400.Wm82.a2.v1	0.0001	0.0345073	-8.43076	0.128289	1	Glyma.12G176400	-	KOG0773-Transcription factor MEIS1 and related HOX domain proteins[K]
Glyma.06G180900.Wm82.a2.v1	0.0001	0.0345067	-8.43073	0.838518	1	Glyma.06G180900	-	-
Glyma.03G064600.Wm82.a2.v1	0.0001	0.0343353	-8.42355	0.563345	1	Glyma.03G064600	-	KOG0236-Sulfate/bicarbonate/oxalate exchanger SAT-1 and related transporters (SLC26 family)[P]
Glyma.03G008800.Wm82.a2.v1	0.0001	0.034271	-8.42084	0.0544087	1	Glyma.03G008800	-	KOG1187-Serine/threonine protein kinase[T]
Glyma.16G065600.Wm82.a2.v1	0.0001	0.0342437	-8.41969	0.0635548	1	Glyma.16G065600	-	KOG1187-Serine/threonine protein kinase[T]
Glyma.08G178200.Wm82.a2.v1	0.0001	0.0342143	-8.41846	0.402409	1	Glyma.08G178200	-	KOG1192-UDP-glucuronosyl and UDP-glucosyl transferase[GC]
Glyma.13G274400.Wm82.a2.v1	0.0001	0.0341937	-8.41759	0.49639	1	Glyma.13G274400	K18482-ko00790 Folate biosynthesis	KOG0975-Branched chain aminotransferase BCAT1, pyridoxal phosphate enzymes type IV superfamily[E]
Glyma.17G110500.Wm82.a2.v1	0.0001	0.034193	-8.41756	0.486593	1	Glyma.17G110500	-	KOG1021-Acetylglucosaminyltransferase EXT1/exostosin 1[GMW]
Glyma.08G274800.Wm82.a2.v1	0.0001	0.034184	-8.41718	0.493032	1	Glyma.08G274800	-	-
Glyma.12G238100.Wm82.a2.v1	0.0001	0.0341703	-8.4166	0.486593	1	Glyma.12G238100	-	KOG1502-Flavonol reductase/cinnamoyl-CoA reductase[V]
Glyma.08G144800.Wm82.a2.v1	0.0001	0.0341537	-8.4159	0.493032	1	Glyma.08G144800	-	-
Glyma.10G281800.Wm82.a2.v1	0.0001	0.034033	-8.41079	0.344662	1	Glyma.10G281800	-	-
Glyma.03G138800.Wm82.a2.v1	0.0001	0.034033	-8.41079	0.669473	1	Glyma.03G138800	-	-
Glyma.13G148200.Wm82.a2.v1	0.0001	0.034031	-8.41071	0.326914	1	Glyma.13G148200	K13126-ko03015 mRNA surveillance pathway;ko03018 RNA degradation	KOG0123-Polyadenylate-binding protein (RRM superfamily)[AJ]
Glyma.19G034100.Wm82.a2.v1	0.0001	0.034012	-8.4099	0.669473	1	Glyma.19G034100	-	-
Glyma.11G209700.Wm82.a2.v1	0.0001	0.033957	-8.40757	0.486593	1	Glyma.11G209700	-	-
Glyma.06G149400.Wm82.a2.v1	0.0001	0.033913	-8.40569	0.563345	1	Glyma.06G149400	-	-
Glyma.11G162000.Wm82.a2.v1	0.0001	0.0338833	-8.40443	0.493032	1	Glyma.11G162000	-	-
Glyma.14G164100.Wm82.a2.v1	0.0001	0.0338683	-8.40379	0.669473	1	Glyma.14G164100	-	-
Glyma.08G088300.Wm82.a2.v1	0.0001	0.033794	-8.40062	0.402409	1	Glyma.08G088300	-	-
Glyma.13G232300.Wm82.a2.v1	0.0001	0.0337447	-8.39852	0.669473	1	Glyma.13G232300	-	-
Glyma.11G201600.Wm82.a2.v1	0.0001	0.033721	-8.3975	0.493032	1	Glyma.11G201600	-	KOG0101-Molecular chaperones HSP70/HSC70, HSP70 superfamily[O]
Glyma.12G034200.Wm82.a2.v1	0.0001	0.0337127	-8.39715	0.674264	1	Glyma.12G034200	K14488-ko04075 Plant hormone signal transduction	-
Glyma.12G162900.Wm82.a2.v1	0.0001	0.033691	-8.39622	0.446149	1	Glyma.12G162900	-	-
Glyma.09G208800.Wm82.a2.v1	0.0001	0.0336173	-8.39306	0.669473	1	Glyma.09G208800	-	-
Glyma.10G217100.Wm82.a2.v1	0.0001	0.033594	-8.39206	0.674264	1	Glyma.10G217100	-	-
Glyma.04G154200.Wm82.a2.v1	0.0001	0.033594	-8.39206	0.348428	1	Glyma.04G154200	-	-
Glyma.02G069300.Wm82.a2.v1	0.0001	0.0335937	-8.39205	0.674264	1	Glyma.02G069300	K15109-ko04714 Thermogenesis	KOG0758-Mitochondrial carnitine-acylcarnitine carrier protein[C]
Glyma.11G166800.Wm82.a2.v1	0.0001	0.0335763	-8.3913	0.38639	1	Glyma.11G166800	K13065-ko00940 Phenylpropanoid biosynthesis;ko00945 Stilbenoid, diarylheptanoid and gingerol biosynthesis;ko00941 Flavonoid biosynthesis	-
Glyma.10G122500.Wm82.a2.v1	0.0001	0.0335047	-8.38822	0.489788	1	Glyma.10G122500	-	KOG1051-Chaperone HSP104 and related ATP-dependent Clp proteases[O]
Glyma.19G202200.Wm82.a2.v1	0.0001	0.0334723	-8.38683	0.344662	1	Glyma.19G202200	K05681-ko02010 ABC transporters;ko04976 Bile secretion;ko01523 Antifolate resistance	KOG0061-Transporter, ABC superfamily (Breast cancer resistance protein)[Q]
Glyma.16G064400.Wm82.a2.v1	0.0001	0.033459	-8.38625	0.0966665	1	Glyma.16G064400	-	KOG1187-Serine/threonine protein kinase[T]
Glyma.06G313900.Wm82.a2.v1	0.0001	0.033417	-8.38444	0.568028	1	Glyma.06G313900	-	-
Glyma.03G029100.Wm82.a2.v1	0.0001	0.0334163	-8.38441	0.335029	1	Glyma.03G029100	K01051-ko00040 Pentose and glucuronate interconversions;ko02020 Two-component system	-
Glyma.19G118200.Wm82.a2.v1	0.0001	0.0333957	-8.38352	0.666004	1	Glyma.19G118200	-	-
Glyma.08G142600.Wm82.a2.v1	0.0001	0.033384	-8.38301	0.493032	1	Glyma.08G142600	K07897-ko04144 Endocytosis;ko04145 Phagosome;ko04140 Autophagy - animal;ko04138 Autophagy - yeast;ko04137 Mitophagy - animal;ko05132 Salmonella infection;ko05152 Tuberculosis;ko05146 Amoebiasis	KOG0394-Ras-related GTPase[R]
Glyma.06G074500.Wm82.a2.v1	0.0001	0.0333643	-8.38216	0.497521	1	Glyma.06G074500	-	-
Glyma.04G224100.Wm82.a2.v1	0.0001	0.0333293	-8.38065	0.497521	1	Glyma.04G224100	-	KOG0813-Glyoxylase[R]
Glyma.14G105000.Wm82.a2.v1	0.0001	0.0333213	-8.3803	0.563345	1	Glyma.14G105000	-	KOG4645-MAPKKK (MAP kinase kinase kinase) SSK2 and related serine/threonine protein kinases[T]
Glyma.10G061100.Wm82.a2.v1	0.0001	0.033269	-8.37803	0.669473	1	Glyma.10G061100	-	-
Glyma.13G140400.Wm82.a2.v1	0.0001	0.033269	-8.37803	0.669473	1	Glyma.13G140400	-	-
Glyma.20G221900.Wm82.a2.v1	0.0001	0.033258	-8.37756	0.838518	1	Glyma.20G221900	-	KOG2361-Predicted methyltransferase[R]
Glyma.07G254100.Wm82.a2.v1	0.0001	0.033209	-8.37543	0.37077	1	Glyma.07G254100	-	-
Glyma.09G000300.Wm82.a2.v1	0.0001	0.0331747	-8.37394	0.669473	1	Glyma.09G000300	-	KOG1499-Protein arginine N-methyltransferase PRMT1 and related enzymes[OKT]
Glyma.17G223300.Wm82.a2.v1	0.0001	0.0331543	-8.37305	0.669473	1	Glyma.17G223300	-	-
Glyma.15G102100.Wm82.a2.v1	0.0001	0.033046	-8.36833	0.291973	1	Glyma.15G102100	-	-
Glyma.03G147600.Wm82.a2.v1	0.0001	0.0329277	-8.36316	0.669473	1	Glyma.03G147600	-	-
Glyma.20G138000.Wm82.a2.v1	0.0001	0.0327873	-8.35699	0.493032	1	Glyma.20G138000	-	-
Glyma.13G258100.Wm82.a2.v1	0.0001	0.0327843	-8.35686	0.674264	1	Glyma.13G258100	-	-
Glyma.16G106200.Wm82.a2.v1	0.0001	0.032768	-8.35614	0.138288	1	Glyma.16G106200	-	KOG0444-Cytoskeletal regulator Flightless-I (contains leucine-rich and gelsolin repeats)[Z]
Glyma.10G080400.Wm82.a2.v1	0.0001	0.0327557	-8.3556	0.674264	1	Glyma.10G080400	-	-
Glyma.14G021700.Wm82.a2.v1	0.0001	0.0326923	-8.35281	0.669473	1	Glyma.14G021700	-	-
Glyma.08G136000.Wm82.a2.v1	0.0001	0.0326833	-8.35241	0.668364	1	Glyma.08G136000	-	-
Glyma.03G117700.Wm82.a2.v1	0.0001	0.032621	-8.34966	0.493032	1	Glyma.03G117700	-	KOG1565-Gelatinase A and related matrix metalloproteases[OW]
Glyma.13G105700.Wm82.a2.v1	0.0001	0.032616	-8.34944	0.406506	1	Glyma.13G105700	-	KOG0627-Heat shock transcription factor[K]
Glyma.04G243800.Wm82.a2.v1	0.0001	0.0326027	-8.34885	0.486593	1	Glyma.04G243800	K22013-ko00860 Porphyrin metabolism	-
Glyma.18G177900.Wm82.a2.v1	0.0001	0.0325983	-8.34865	0.669473	1	Glyma.18G177900	K13448-ko04626 Plant-pathogen interaction	KOG0027-Calmodulin and related proteins (EF-Hand superfamily)[T]
Glyma.15G063900.Wm82.a2.v1	0.0001	0.0325933	-8.34843	0.669473	1	Glyma.15G063900	-	-
Glyma.02G071100.Wm82.a2.v1	0.0001	0.032588	-8.3482	0.497521	1	Glyma.02G071100	-	KOG2323-Pyruvate kinase[G]
Glyma.20G175200.Wm82.a2.v1	0.0001	0.0325657	-8.34721	0.493032	1	Glyma.20G175200	K13412-ko04626 Plant-pathogen interaction;ko05145 Toxoplasmosis	KOG0032-Ca2+/calmodulin-dependent protein kinase, EF-Hand protein superfamily[T]
Glyma.18G140800.Wm82.a2.v1	0.0001	0.032556	-8.34678	0.37077	1	Glyma.18G140800	-	-
Glyma.05G179600.Wm82.a2.v1	0.0001	0.032524	-8.34536	0.674264	1	Glyma.05G179600	-	-
Glyma.07G153600.Wm82.a2.v1	0.0001	0.0325233	-8.34533	0.674264	1	Glyma.07G153600	-	-
Glyma.20G027000.Wm82.a2.v1	0.0001	0.0324647	-8.34273	0.39106	1	Glyma.20G027000	-	-
Glyma.03G246400.Wm82.a2.v1	0.0001	0.0323743	-8.33871	0.493032	1	Glyma.03G246400	-	-
Glyma.06G048500.Wm82.a2.v1	0.0001	0.032283	-8.33463	0.495265	1	Glyma.06G048500	-	-
Glyma.02G044300.Wm82.a2.v1	0.0001	0.0322117	-8.33144	0.493032	1	Glyma.02G044300	-	KOG4628-Predicted E3 ubiquitin ligase[O]
Glyma.03G064000.Wm82.a2.v1	0.0001	0.0321917	-8.33054	0.396543	1	Glyma.03G064000	-	KOG1237-H+/oligopeptide symporter[E]
Glyma.13G231300.Wm82.a2.v1	0.0001	0.03218	-8.33002	0.402409	1	Glyma.13G231300	-	-
Glyma.11G124200.Wm82.a2.v1	0.0001	0.0321763	-8.32986	0.402409	1	Glyma.11G124200	-	-
Glyma.19G062300.Wm82.a2.v1	0.0001	0.0321623	-8.32923	0.288226	1	Glyma.19G062300	-	KOG1187-Serine/threonine protein kinase[T]
Glyma.04G115000.Wm82.a2.v1	0.0001	0.0321243	-8.32752	0.486593	1	Glyma.04G115000	-	-
Glyma.08G344700.Wm82.a2.v1	0.0001	0.0321043	-8.32662	0.838518	1	Glyma.08G344700	-	-
Glyma.13G021800.Wm82.a2.v1	0.0001	0.0319963	-8.32176	0.838518	1	Glyma.13G021800	-	-
Glyma.09G143700.Wm82.a2.v1	0.0001	0.031918	-8.31823	0.303751	1	Glyma.09G143700	-	KOG0483-Transcription factor HEX, contains HOX and HALZ domains[K]
Glyma.07G050900.Wm82.a2.v1	0.0001	0.0318717	-8.31613	0.383418	1	Glyma.07G050900	K00103-ko00053 Ascorbate and aldarate metabolism	KOG4730-D-arabinono-1, 4-lactone oxidase[V]
Glyma.01G146000.Wm82.a2.v1	0.0001	0.0318257	-8.31405	0.497521	1	Glyma.01G146000	-	-
Glyma.03G004600.Wm82.a2.v1	0.0001	0.031796	-8.3127	0.29505	1	Glyma.03G004600	-	KOG1470-Phosphatidylinositol transfer protein PDR16 and related proteins[I]
Glyma.06G101100.Wm82.a2.v1	0.0001	0.0317147	-8.30901	0.838518	1	Glyma.06G101100	-	-
Glyma.13G043100.Wm82.a2.v1	0.0001	0.031672	-8.30706	0.441862	1	Glyma.13G043100	-	KOG0061-Transporter, ABC superfamily (Breast cancer resistance protein)[Q]
Glyma.14G135500.Wm82.a2.v1	0.0001	0.03163	-8.30515	0.493032	1	Glyma.14G135500	-	KOG1121-Tam3-transposase (Ac family)[L]
Glyma.11G241900.Wm82.a2.v1	0.0001	0.031578	-8.30278	0.190671	1	Glyma.11G241900	-	KOG4311-Histidinol dehydrogenase[E]
Glyma.06G068800.Wm82.a2.v1	0.0001	0.03151	-8.29967	0.497521	1	Glyma.06G068800	-	-
Glyma.09G006800.Wm82.a2.v1	0.0001	0.031404	-8.2948	0.486593	1	Glyma.09G006800	-	KOG1356-Putative transcription factor 5qNCA, contains JmjC domain[K]
Glyma.11G123100.Wm82.a2.v1	0.0001	0.0313527	-8.29244	0.563345	1	Glyma.11G123100	-	-
Glyma.15G061900.Wm82.a2.v1	0.0001	0.0313233	-8.29109	0.443565	1	Glyma.15G061900	-	KOG2118-Predicted membrane protein, contains two CBS domains[S]
Glyma.19G231400.Wm82.a2.v1	0.0001	0.031243	-8.28739	0.406506	1	Glyma.19G231400	K01051-ko00040 Pentose and glucuronate interconversions;ko02020 Two-component system	-
Glyma.10G176300.Wm82.a2.v1	0.0001	0.0311253	-8.28195	0.563345	1	Glyma.10G176300	-	KOG3178-Hydroxyindole-O-methyltransferase and related SAM-dependent methyltransferases[R]
Glyma.02G055800.Wm82.a2.v1	0.0001	0.0311137	-8.2814	0.486593	1	Glyma.02G055800	-	-
Glyma.14G143800.Wm82.a2.v1	0.0001	0.0310727	-8.2795	0.662573	1	Glyma.14G143800	-	KOG0023-Alcohol dehydrogenase, class V[Q]
Glyma.02G185400.Wm82.a2.v1	0.0001	0.0310723	-8.27949	0.491987	1	Glyma.02G185400	-	-
Glyma.18G148900.Wm82.a2.v1	0.0001	0.031064	-8.2791	0.561082	1	Glyma.18G148900	-	-
Glyma.20G232700.Wm82.a2.v1	0.0001	0.031053	-8.27859	0.406506	1	Glyma.20G232700	-	-
Glyma.16G069800.Wm82.a2.v1	0.0001	0.031006	-8.2764	0.662573	1	Glyma.16G069800	-	-
Glyma.01G219900.Wm82.a2.v1	0.0001	0.0309737	-8.2749	0.406506	1	Glyma.01G219900	K01919-ko00270 Cysteine and methionine metabolism;ko00480 Glutathione metabolism	-
Glyma.03G019400.Wm82.a2.v1	0.0001	0.0309467	-8.27364	0.497521	1	Glyma.03G019400	-	KOG0014-MADS box transcription factor[K]
Glyma.16G202000.Wm82.a2.v1	0.0001	0.030939	-8.27328	0.669473	1	Glyma.16G202000	-	-
Glyma.12G065800.Wm82.a2.v1	0.0001	0.030939	-8.27328	0.674264	1	Glyma.12G065800	-	-
Glyma.15G001000.Wm82.a2.v1	0.0001	0.0309327	-8.27299	0.486593	1	Glyma.15G001000	-	-
Glyma.15G052900.Wm82.a2.v1	0.0001	0.030917	-8.27226	0.495265	1	Glyma.15G052900	-	KOG1187-Serine/threonine protein kinase[T]
Glyma.06G193100.Wm82.a2.v1	0.0001	0.0308697	-8.27005	0.669473	1	Glyma.06G193100	-	KOG0143-Iron/ascorbate family oxidoreductases[QR]
Glyma.05G130400.Wm82.a2.v1	0.0001	0.03084	-8.26866	0.441908	1	Glyma.05G130400	-	-
Glyma.18G151400.Wm82.a2.v1	0.0001	0.030798	-8.26669	0.383418	1	Glyma.18G151400	-	KOG0048-Transcription factor, Myb superfamily[K]
Glyma.08G235700.Wm82.a2.v1	0.0001	0.0307957	-8.26658	0.493032	1	Glyma.08G235700	K02206-ko04068 FoxO signaling pathway;ko04151 PI3K-Akt signaling pathway;ko04110 Cell cycle;ko04114 Oocyte meiosis;ko04115 p53 signaling pathway;ko04218 Cellular senescence;ko04914 Progesterone-mediated oocyte maturation;ko05200 Pathways in cancer;ko05203 Viral carcinogenesis;ko05226 Gastric cancer;ko05215 Prostate cancer;ko05222 Small cell lung cancer;ko05166 Human T-cell leukemia virus 1 infect…	KOG0594-Protein kinase PCTAIRE and related kinases[R]
Glyma.14G148600.Wm82.a2.v1	0.0001	0.0307053	-8.26235	0.563345	1	Glyma.14G148600	-	-
Glyma.01G002300.Wm82.a2.v1	0.0001	0.0306567	-8.26006	0.402409	1	Glyma.01G002300	-	KOG1341-Na+/K+ transporter[P]
Glyma.17G205200.Wm82.a2.v1	0.0001	0.0306293	-8.25877	0.441862	1	Glyma.17G205200	-	-
Glyma.12G191700.Wm82.a2.v1	0.0001	0.0305953	-8.25717	0.339278	1	Glyma.12G191700	-	-
Glyma.19G092000.Wm82.a2.v1	0.0001	0.0305743	-8.25618	0.674264	1	Glyma.19G092000	-	KOG0229-Phosphatidylinositol-4-phosphate 5-kinase[T]
Glyma.15G266800.Wm82.a2.v1	0.0001	0.0304963	-8.25249	0.348428	1	Glyma.15G266800	-	KOG0610-Putative serine/threonine protein kinase[R]
Glyma.06G258900.Wm82.a2.v1	0.0001	0.030442	-8.24992	0.276113	1	Glyma.06G258900	-	KOG1187-Serine/threonine protein kinase[T]
Glyma.11G047500.Wm82.a2.v1	0.0001	0.030392	-8.24755	0.394367	1	Glyma.11G047500	-	-
Glyma.13G248700.Wm82.a2.v1	0.0001	0.0303807	-8.24701	0.242216	1	Glyma.13G248700	-	KOG1187-Serine/threonine protein kinase[T]
Glyma.19G066100.Wm82.a2.v1	0.0001	0.0303533	-8.24571	0.838518	1	Glyma.19G066100	-	-
Glyma.10G149500.Wm82.a2.v1	0.0001	0.0302417	-8.24039	0.164197	1	Glyma.10G149500	K10406-ko04814 Motor proteins	KOG0239-Kinesin (KAR3 subfamily)[Z]
Glyma.15G052100.Wm82.a2.v1	0.0001	0.0302397	-8.2403	0.669473	1	Glyma.15G052100	-	-
Glyma.09G046200.Wm82.a2.v1	0.0001	0.030195	-8.23817	0.662573	1	Glyma.09G046200	K08065-ko04612 Antigen processing and presentation;ko05166 Human T-cell leukemia virus 1 infection;ko05152 Tuberculosis	KOG0869-CCAAT-binding factor, subunit A (HAP3)[K]
Glyma.07G058300.Wm82.a2.v1	0.0001	0.030195	-8.23817	0.493032	1	Glyma.07G058300	-	KOG0192-Tyrosine kinase specific for activated (GTP-bound) p21cdc42Hs[T]
Glyma.12G000100.Wm82.a2.v1	0.0001	0.0301947	-8.23815	0.674264	1	Glyma.12G000100	-	KOG1052-Glutamate-gated kainate-type ion channel receptor subunit GluR5 and related subunits[PET]
Glyma.14G139200.Wm82.a2.v1	0.0001	0.030173	-8.23711	0.674264	1	Glyma.14G139200	-	KOG1329-Phospholipase D1[I]
Glyma.13G356300.Wm82.a2.v1	0.0001	0.030128	-8.23496	0.489273	1	Glyma.13G356300	-	KOG2952-Cell cycle control protein[DKT]
Glyma.U017800.Wm82.a2.v1	0.0001	0.030094	-8.23333	0.491987	1	Glyma.U017800	-	-
Glyma.U044500.Wm82.a2.v1	0.0001	0.030051	-8.23127	0.112536	1	Glyma.U044500	-	KOG0444-Cytoskeletal regulator Flightless-I (contains leucine-rich and gelsolin repeats)[Z]
Glyma.15G111100.Wm82.a2.v1	0.0001	0.030004	-8.22901	0.493032	1	Glyma.15G111100	-	-
Glyma.13G332800.Wm82.a2.v1	0.0001	0.030002	-8.22891	0.674264	1	Glyma.13G332800	-	KOG4628-Predicted E3 ubiquitin ligase[O]
Glyma.14G069100.Wm82.a2.v1	0.0001	0.029944	-8.22612	0.674264	1	Glyma.14G069100	-	KOG0048-Transcription factor, Myb superfamily[K]
Glyma.10G128700.Wm82.a2.v1	0.0001	0.029918	-8.22487	0.406506	1	Glyma.10G128700	K11816-ko00380 Tryptophan metabolism	KOG1399-Flavin-containing monooxygenase[Q]
Glyma.03G045900.Wm82.a2.v1	0.0001	0.0298827	-8.22317	0.435719	1	Glyma.03G045900	-	-
Glyma.05G227800.Wm82.a2.v1	0.0001	0.029852	-8.22168	0.215824	1	Glyma.05G227800	-	-
Glyma.19G205900.Wm82.a2.v1	0.0001	0.029799	-8.21912	0.669473	1	Glyma.19G205900	-	-
Glyma.10G233000.Wm82.a2.v1	0.0001	0.0297953	-8.21894	0.838518	1	Glyma.10G233000	-	-
Glyma.03G151800.Wm82.a2.v1	0.0001	0.029781	-8.21825	0.493032	1	Glyma.03G151800	K10760-ko00908 Zeatin biosynthesis	KOG1384-tRNA delta(2)-isopentenylpyrophosphate transferase[J]
Glyma.02G006100.Wm82.a2.v1	0.0001	0.0296787	-8.21328	0.563345	1	Glyma.02G006100	-	-
Glyma.02G189700.Wm82.a2.v1	0.0001	0.0296463	-8.21171	0.497521	1	Glyma.02G189700	-	-
Glyma.10G052100.Wm82.a2.v1	0.0001	0.0296367	-8.21124	0.116344	1	Glyma.10G052100	-	-
Glyma.01G120100.Wm82.a2.v1	0.0001	0.0296187	-8.21036	0.193414	1	Glyma.01G120100	-	KOG4194-Membrane glycoprotein LIG-1[T]
Glyma.11G096900.Wm82.a2.v1	0.0001	0.0296003	-8.20947	0.674264	1	Glyma.11G096900	-	-
Glyma.11G129200.Wm82.a2.v1	0.0001	0.0295967	-8.20929	0.491987	1	Glyma.11G129200	-	KOG0626-Beta-glucosidase, lactase phlorizinhydrolase, and related proteins[G]
Glyma.06G291400.Wm82.a2.v1	0.0001	0.0295077	-8.20495	0.674264	1	Glyma.06G291400	-	KOG3281-Mitochondrial F1-ATPase assembly protein[O]
Glyma.13G126000.Wm82.a2.v1	0.0001	0.0295043	-8.20478	0.303751	1	Glyma.13G126000	-	-
Glyma.16G127100.Wm82.a2.v1	0.0001	0.029485	-8.20384	0.489788	1	Glyma.16G127100	-	-
Glyma.14G069500.Wm82.a2.v1	0.0001	0.029464	-8.20281	0.568028	1	Glyma.14G069500	-	KOG0223-Aquaporin (major intrinsic protein family)[G]
Glyma.11G164000.Wm82.a2.v1	0.0001	0.0294257	-8.20093	0.396543	1	Glyma.11G164000	-	KOG1263-Multicopper oxidases[Q]
Glyma.11G035000.Wm82.a2.v1	0.0001	0.029415	-8.20041	0.29505	1	Glyma.11G035000	-	KOG4658-Apoptotic ATPase[T]
Glyma.18G233400.Wm82.a2.v1	0.0001	0.0293793	-8.19866	0.669473	1	Glyma.18G233400	-	-
Glyma.04G211400.Wm82.a2.v1	0.0001	0.0293547	-8.19745	0.383088	1	Glyma.04G211400	-	KOG0617-Ras suppressor protein (contains leucine-rich repeats)[T]
Glyma.01G235500.Wm82.a2.v1	0.0001	0.029246	-8.1921	0.493032	1	Glyma.01G235500	-	-
Glyma.10G060400.Wm82.a2.v1	0.0001	0.02923	-8.19131	0.669473	1	Glyma.10G060400	-	-
Glyma.06G005800.Wm82.a2.v1	0.0001	0.0292283	-8.19122	0.486593	1	Glyma.06G005800	-	-
Glyma.03G189200.Wm82.a2.v1	0.0001	0.0291857	-8.18912	0.493032	1	Glyma.03G189200	-	KOG4744-Uncharacterized conserved protein[S]
Glyma.20G162700.Wm82.a2.v1	0.0001	0.0291077	-8.18526	0.568028	1	Glyma.20G162700	-	-
Glyma.10G098300.Wm82.a2.v1	0.0001	0.0290723	-8.1835	0.568028	1	Glyma.10G098300	-	KOG0020-Endoplasmic reticulum glucose-regulated protein (GRP94/endoplasmin), HSP90 family[O]
Glyma.12G235400.Wm82.a2.v1	0.0001	0.0290537	-8.18258	0.493032	1	Glyma.12G235400	-	KOG1339-Aspartyl protease[O]
Glyma.13G122700.Wm82.a2.v1	0.0001	0.0290537	-8.18258	0.669473	1	Glyma.13G122700	K14516-ko04016 MAPK signaling pathway - plant;ko04075 Plant hormone signal transduction	-
Glyma.02G083200.Wm82.a2.v1	0.0001	0.0290323	-8.18152	0.386636	1	Glyma.02G083200	-	KOG0157-Cytochrome P450 CYP4/CYP19/CYP26 subfamilies[QI]
Glyma.15G000100.Wm82.a2.v1	0.0001	0.0288813	-8.17399	0.43938	1	Glyma.15G000100	-	KOG4302-Microtubule-associated protein essential for anaphase spindle elongation[DZ]
Glyma.01G231100.Wm82.a2.v1	0.0001	0.0288793	-8.17389	0.669473	1	Glyma.01G231100	-	-
Glyma.13G108000.Wm82.a2.v1	0.0001	0.028858	-8.17283	0.493032	1	Glyma.13G108000	-	-
Glyma.02G140800.Wm82.a2.v1	0.0001	0.028746	-8.16722	0.838518	1	Glyma.02G140800	-	-
Glyma.04G213900.Wm82.a2.v1	0.0001	0.0287323	-8.16653	0.391332	1	Glyma.04G213900	K18857-ko00010 Glycolysis / Gluconeogenesis;ko00620 Pyruvate metabolism;ko00071 Fatty acid degradation;ko00592 alpha-Linolenic acid metabolism;ko00350 Tyrosine metabolism	KOG0022-Alcohol dehydrogenase, class III[Q]
Glyma.13G292900.Wm82.a2.v1	0.0001	0.0286627	-8.16303	0.674264	1	Glyma.13G292900	-	KOG1542-Cysteine proteinase Cathepsin F[O]
Glyma.06G096900.Wm82.a2.v1	0.0001	0.028637	-8.16174	0.138992	1	Glyma.06G096900	-	-
Glyma.04G102800.Wm82.a2.v1	0.0001	0.0286363	-8.1617	0.402409	1	Glyma.04G102800	-	KOG0254-Predicted transporter (major facilitator superfamily)[R]
Glyma.08G131300.Wm82.a2.v1	0.0001	0.0286313	-8.16145	0.486593	1	Glyma.08G131300	-	-
Glyma.06G059100.Wm82.a2.v1	0.0001	0.0286053	-8.16014	0.248728	1	Glyma.06G059100	-	KOG0519-Sensory transduction histidine kinase[T]
Glyma.03G051200.Wm82.a2.v1	0.0001	0.0285897	-8.15935	0.495265	1	Glyma.03G051200	-	-
Glyma.09G165700.Wm82.a2.v1	0.0001	0.028548	-8.15725	0.486593	1	Glyma.09G165700	K12486-ko04144 Endocytosis	KOG0703-Predicted GTPase-activating protein[T]
Glyma.13G060200.Wm82.a2.v1	0.0001	0.0285047	-8.15505	0.441862	1	Glyma.13G060200	-	KOG1378-Purple acid phosphatase[G]
Glyma.11G078000.Wm82.a2.v1	0.0001	0.028472	-8.1534	0.406506	1	Glyma.11G078000	-	-
Glyma.16G184000.Wm82.a2.v1	0.0001	0.0284063	-8.15007	0.326266	1	Glyma.16G184000	-	KOG0472-Leucine-rich repeat protein[S]
Glyma.08G319400.Wm82.a2.v1	0.0001	0.0283953	-8.14951	0.662573	1	Glyma.08G319400	-	KOG0623-Glutamine amidotransferase/cyclase[E]
Glyma.09G261000.Wm82.a2.v1	0.0001	0.0283423	-8.14681	0.446149	1	Glyma.09G261000	-	KOG4658-Apoptotic ATPase[T]
Glyma.02G232400.Wm82.a2.v1	0.0001	0.0283393	-8.14666	0.489788	1	Glyma.02G232400	-	-
Glyma.15G070800.Wm82.a2.v1	0.0001	0.028325	-8.14593	0.402409	1	Glyma.15G070800	-	-
Glyma.04G046900.Wm82.a2.v1	0.0001	0.02824	-8.1416	0.486593	1	Glyma.04G046900	-	-
Glyma.06G260400.Wm82.a2.v1	0.0001	0.028219	-8.14052	0.674264	1	Glyma.06G260400	K03809-ko00130 Ubiquinone and other terpenoid-quinone biosynthesis	KOG3135-1,4-benzoquinone reductase-like; Trp repressor binding protein-like/protoplast-secreted protein[R]
Glyma.15G258200.Wm82.a2.v1	0.0001	0.028211	-8.14011	0.495265	1	Glyma.15G258200	-	-
Glyma.13G238600.Wm82.a2.v1	0.0001	0.028173	-8.13817	0.328831	1	Glyma.13G238600	K15397-ko00062 Fatty acid elongation;ko04626 Plant-pathogen interaction	-
Glyma.14G083200.Wm82.a2.v1	0.0001	0.0281663	-8.13783	0.280709	1	Glyma.14G083200	-	KOG1052-Glutamate-gated kainate-type ion channel receptor subunit GluR5 and related subunits[PET]
Glyma.11G101000.Wm82.a2.v1	0.0001	0.0281617	-8.13759	0.669473	1	Glyma.11G101000	-	-
Glyma.12G134200.Wm82.a2.v1	0.0001	0.028156	-8.1373	0.674264	1	Glyma.12G134200	-	KOG3430-Dynein light chain type 1[Z]
Glyma.04G182200.Wm82.a2.v1	0.0001	0.0281313	-8.13603	0.446149	1	Glyma.04G182200	-	-
Glyma.08G057100.Wm82.a2.v1	0.0001	0.0281177	-8.13533	0.838518	1	Glyma.08G057100	-	-
Glyma.17G225400.Wm82.a2.v1	0.0001	0.0281	-8.13443	0.493032	1	Glyma.17G225400	-	KOG0192-Tyrosine kinase specific for activated (GTP-bound) p21cdc42Hs[T]
Glyma.15G276900.Wm82.a2.v1	0.0001	0.0279793	-8.12822	0.669473	1	Glyma.15G276900	-	KOG1499-Protein arginine N-methyltransferase PRMT1 and related enzymes[OKT]
Glyma.15G049400.Wm82.a2.v1	0.0001	0.0279497	-8.12669	0.669473	1	Glyma.15G049400	-	-
Glyma.08G193600.Wm82.a2.v1	0.0001	0.0279253	-8.12543	0.674264	1	Glyma.08G193600	-	-
Glyma.03G168600.Wm82.a2.v1	0.0001	0.0279207	-8.12519	0.184509	1	Glyma.03G168600	-	KOG2080-Uncharacterized conserved protein, contains DENN and RUN domains[T]
Glyma.04G030700.Wm82.a2.v1	0.0001	0.0278937	-8.12379	0.674264	1	Glyma.04G030700	-	-
Glyma.10G135000.Wm82.a2.v1	0.000612333	0.170692	-8.12286	0.441214	1	Glyma.10G135000	-	-
Glyma.15G237500.Wm82.a2.v1	0.0001	0.0278437	-8.12121	0.493032	1	Glyma.15G237500	-	KOG1339-Aspartyl protease[O]
Glyma.11G253600.Wm82.a2.v1	0.0001	0.0278393	-8.12098	0.0646442	1	Glyma.11G253600	-	-
Glyma.01G028000.Wm82.a2.v1	0.0001	0.0277813	-8.11797	0.446149	1	Glyma.01G028000	-	KOG1187-Serine/threonine protein kinase[T]
Glyma.16G041300.Wm82.a2.v1	0.0001	0.027742	-8.11593	0.493032	1	Glyma.16G041300	-	KOG1121-Tam3-transposase (Ac family)[L]
Glyma.12G053300.Wm82.a2.v1	0.0001	0.027736	-8.11562	0.493032	1	Glyma.12G053300	-	-
Glyma.05G242200.Wm82.a2.v1	0.0001	0.0277077	-8.11414	0.497521	1	Glyma.05G242200	-	-
Glyma.09G059500.Wm82.a2.v1	0.0001	0.027553	-8.10607	0.396543	1	Glyma.09G059500	-	KOG0251-Clathrin assembly protein AP180 and related proteins, contain ENTH domain[TU]
Glyma.05G083700.Wm82.a2.v1	0.0001	0.0275273	-8.10472	0.674264	1	Glyma.05G083700	-	KOG1773-Stress responsive protein[R]
Glyma.05G154000.Wm82.a2.v1	0.0001	0.0274787	-8.10217	0.669473	1	Glyma.05G154000	-	KOG1769-Ubiquitin-like proteins[O]
Glyma.20G237800.Wm82.a2.v1	0.0001	0.027468	-8.10161	0.39212	1	Glyma.20G237800	K01051-ko00040 Pentose and glucuronate interconversions;ko02020 Two-component system	-
Glyma.12G043300.Wm82.a2.v1	0.0001	0.0274463	-8.10047	0.497521	1	Glyma.12G043300	-	-
Glyma.20G138900.Wm82.a2.v1	0.0001	0.027439	-8.10008	0.37077	1	Glyma.20G138900	-	KOG1187-Serine/threonine protein kinase[T]
Glyma.06G170400.Wm82.a2.v1	0.0001	0.0273703	-8.09647	0.568028	1	Glyma.06G170400	-	KOG1378-Purple acid phosphatase[G]
Glyma.09G136200.Wm82.a2.v1	0.0001	0.027361	-8.09598	0.493032	1	Glyma.09G136200	-	-
Glyma.19G078000.Wm82.a2.v1	0.0001	0.0273467	-8.09522	0.561082	1	Glyma.19G078000	-	-
Glyma.13G216300.Wm82.a2.v1	0.0001	0.0273123	-8.09341	0.838518	1	Glyma.13G216300	-	KOG1752-Glutaredoxin and related proteins[O]
Glyma.06G237200.Wm82.a2.v1	0.0001	0.0272973	-8.09262	0.486593	1	Glyma.06G237200	-	KOG0444-Cytoskeletal regulator Flightless-I (contains leucine-rich and gelsolin repeats)[Z]
Glyma.07G109600.Wm82.a2.v1	0.0001	0.02725	-8.09011	0.435719	1	Glyma.07G109600	-	-
Glyma.14G034600.Wm82.a2.v1	0.0001	0.0270543	-8.07972	0.669473	1	Glyma.14G034600	-	KOG3371-Uncharacterized conserved protein[S]
Glyma.05G006500.Wm82.a2.v1	0.0001	0.0270543	-8.07972	0.669473	1	Glyma.05G006500	-	-
Glyma.01G155100.Wm82.a2.v1	0.0001	0.027042	-8.07906	0.674264	1	Glyma.01G155100	-	-
Glyma.09G134400.Wm82.a2.v1	0.0001	0.0269783	-8.07566	0.497521	1	Glyma.09G134400	-	-
Glyma.11G074200.Wm82.a2.v1	0.0001	0.0269703	-8.07523	0.563345	1	Glyma.11G074200	-	KOG1963-WD40 repeat protein[R]
Glyma.09G022700.Wm82.a2.v1	0.0001	0.02692	-8.07253	0.669473	1	Glyma.09G022700	-	-
Glyma.14G203900.Wm82.a2.v1	0.0001	0.026914	-8.07221	0.497521	1	Glyma.14G203900	-	-
Glyma.11G188200.Wm82.a2.v1	0.0001	0.0269117	-8.07209	0.669473	1	Glyma.11G188200	-	-
Glyma.12G202900.Wm82.a2.v1	0.0001	0.0268783	-8.0703	0.668364	1	Glyma.12G202900	-	-
Glyma.18G019500.Wm82.a2.v1	0.0001	0.0268483	-8.06869	0.495265	1	Glyma.18G019500	-	KOG1121-Tam3-transposase (Ac family)[L]
Glyma.05G231300.Wm82.a2.v1	0.0001	0.026828	-8.0676	0.495265	1	Glyma.05G231300	-	-
Glyma.05G142500.Wm82.a2.v1	0.0001	0.0268277	-8.06758	0.406506	1	Glyma.05G142500	-	KOG0254-Predicted transporter (major facilitator superfamily)[R]
Glyma.10G000100.Wm82.a2.v1	0.0001	0.026793	-8.06571	0.176661	1	Glyma.10G000100	-	KOG1356-Putative transcription factor 5qNCA, contains JmjC domain[K]
Glyma.18G110800.Wm82.a2.v1	0.0001	0.026783	-8.06517	0.838518	1	Glyma.18G110800	-	KOG1347-Uncharacterized membrane protein, predicted efflux pump[R]
Glyma.14G088400.Wm82.a2.v1	0.0001	0.0267713	-8.06455	0.497521	1	Glyma.14G088400	-	-
Glyma.17G164000.Wm82.a2.v1	0.0001	0.0267623	-8.06406	0.674264	1	Glyma.17G164000	-	-
Glyma.10G226500.Wm82.a2.v1	0.0001	0.0267547	-8.06365	0.674264	1	Glyma.10G226500	-	-
Glyma.02G304600.Wm82.a2.v1	0.0001	0.0267337	-8.06251	0.497521	1	Glyma.02G304600	-	-
Glyma.10G017000.Wm82.a2.v1	0.0001	0.026716	-8.06156	0.406506	1	Glyma.10G017000	K01179-ko00500 Starch and sucrose metabolism;ko02020 Two-component system	-
Glyma.08G102100.Wm82.a2.v1	0.0001	0.0265327	-8.05163	0.493032	1	Glyma.08G102100	K00059-ko00061 Fatty acid biosynthesis;ko00780 Biotin metabolism;ko00333 Prodigiosin biosynthesis	KOG1200-Mitochondrial/plastidial beta-ketoacyl-ACP reductase[I]
Glyma.07G254300.Wm82.a2.v1	0.0001	0.0265327	-8.05163	0.838518	1	Glyma.07G254300	-	-
Glyma.15G066200.Wm82.a2.v1	0.0001	0.0265053	-8.05014	0.402409	1	Glyma.15G066200	-	KOG0656-G1/S-specific cyclin D[D]
Glyma.03G097400.Wm82.a2.v1	0.0001	0.026499	-8.04979	0.838518	1	Glyma.03G097400	-	-
Glyma.09G047800.Wm82.a2.v1	0.0001	0.026496	-8.04963	0.669473	1	Glyma.09G047800	-	-
Glyma.01G243200.Wm82.a2.v1	0.0001	0.0264537	-8.04732	0.493032	1	Glyma.01G243200	-	KOG0472-Leucine-rich repeat protein[S]
Glyma.16G045600.Wm82.a2.v1	0.0001	0.0263873	-8.0437	0.838518	1	Glyma.16G045600	-	-
Glyma.07G160300.Wm82.a2.v1	0.0001	0.0263863	-8.04365	0.669473	1	Glyma.07G160300	-	-
Glyma.18G218800.Wm82.a2.v1	0.0001	0.0263803	-8.04332	0.556617	1	Glyma.18G218800	-	-
Glyma.12G115000.Wm82.a2.v1	0.0001	0.0263753	-8.04305	0.396543	1	Glyma.12G115000	-	-
Glyma.16G171400.Wm82.a2.v1	0.0001	0.026364	-8.04243	0.209065	1	Glyma.16G171400	-	KOG0444-Cytoskeletal regulator Flightless-I (contains leucine-rich and gelsolin repeats)[Z]
Glyma.12G078600.Wm82.a2.v1	0.0001	0.026364	-8.04243	0.563345	1	Glyma.12G078600	-	-
Glyma.17G077200.Wm82.a2.v1	0.0001	0.026295	-8.03864	0.674264	1	Glyma.17G077200	-	-
Glyma.03G243200.Wm82.a2.v1	0.0001	0.0262543	-8.03641	0.674264	1	Glyma.03G243200	-	-
Glyma.12G091400.Wm82.a2.v1	0.0001	0.026118	-8.0289	0.486593	1	Glyma.12G091400	-	-
Glyma.02G110600.Wm82.a2.v1	0.0001	0.0260997	-8.02789	0.396543	1	Glyma.02G110600	-	KOG1162-Predicted small molecule transporter[U]
Glyma.15G170300.Wm82.a2.v1	0.0001	0.026066	-8.02603	0.402409	1	Glyma.15G170300	K00279-ko00908 Zeatin biosynthesis	KOG1231-Proteins containing the FAD binding domain[C]
Glyma.08G065600.Wm82.a2.v1	0.0001	0.0260407	-8.02462	0.443565	1	Glyma.08G065600	-	KOG1187-Serine/threonine protein kinase[T]
Glyma.13G007300.Wm82.a2.v1	0.0001	0.026039	-8.02453	0.838518	1	Glyma.13G007300	-	-
Glyma.01G075900.Wm82.a2.v1	0.0001	0.0260387	-8.02451	0.497521	1	Glyma.01G075900	-	-
Glyma.01G080800.Wm82.a2.v1	0.0001	0.0260307	-8.02407	0.669473	1	Glyma.01G080800	-	-
Glyma.07G270800.Wm82.a2.v1	0.0001	0.0260217	-8.02357	0.344662	1	Glyma.07G270800	-	KOG1187-Serine/threonine protein kinase[T]
Glyma.02G011500.Wm82.a2.v1	0.0001	0.0258673	-8.01499	0.674264	1	Glyma.02G011500	-	-
Glyma.16G202100.Wm82.a2.v1	0.0001	0.0258077	-8.01166	0.497521	1	Glyma.16G202100	-	-
Glyma.16G174400.Wm82.a2.v1	0.0001	0.0257257	-8.00706	0.486593	1	Glyma.16G174400	-	-
Glyma.15G206300.Wm82.a2.v1	0.0001	0.0257177	-8.00662	0.493032	1	Glyma.15G206300	-	KOG1552-Predicted alpha/beta hydrolase[R]
Glyma.11G217700.Wm82.a2.v1	0.0001	0.0257053	-8.00592	0.497521	1	Glyma.11G217700	-	-
Glyma.15G147000.Wm82.a2.v1	0.0001	0.025656	-8.00315	0.662573	1	Glyma.15G147000	-	-
Glyma.07G171000.Wm82.a2.v1	0.0001	0.02564	-8.00225	0.386636	1	Glyma.07G171000	-	KOG0446-Vacuolar sorting protein VPS1, dynamin, and related proteins[UR]
Glyma.14G096500.Wm82.a2.v1	0.0001	0.0256363	-8.00205	0.674264	1	Glyma.14G096500	-	-
Glyma.13G049000.Wm82.a2.v1	0.0001	0.0256167	-8.00094	0.402409	1	Glyma.13G049000	-	-
Glyma.20G205900.Wm82.a2.v1	0.0001	0.0256113	-8.00064	0.674264	1	Glyma.20G205900	-	-
Glyma.13G228500.Wm82.a2.v1	0.0001	0.025461	-7.99215	0.406506	1	Glyma.13G228500	-	KOG0583-Serine/threonine protein kinase[T]
Glyma.15G216300.Wm82.a2.v1	0.0001	0.0254367	-7.99077	0.568028	1	Glyma.15G216300	K11984-ko03040 Spliceosome	KOG2217-U4/U6.U5 snRNP associated protein[A]
Glyma.08G167000.Wm82.a2.v1	0.0001	0.0253003	-7.98301	0.563345	1	Glyma.08G167000	-	-
Glyma.08G267500.Wm82.a2.v1	0.0001	0.025279	-7.9818	0.669473	1	Glyma.08G267500	-	-
Glyma.20G027300.Wm82.a2.v1	0.0001	0.0252757	-7.98161	0.674264	1	Glyma.20G027300	-	KOG2027-Spindle pole body protein[Z]
Glyma.02G056300.Wm82.a2.v1	0.0001	0.0252287	-7.97892	0.489788	1	Glyma.02G056300	-	KOG0254-Predicted transporter (major facilitator superfamily)[R]
Glyma.17G023200.Wm82.a2.v1	0.0001	0.025147	-7.97424	0.669473	1	Glyma.17G023200	-	-
Glyma.02G031000.Wm82.a2.v1	0.0001	0.0250173	-7.96678	0.406506	1	Glyma.02G031000	-	KOG1292-Xanthine/uracil transporters[F]
Glyma.02G201700.Wm82.a2.v1	0.0001	0.0249863	-7.965	0.55399	1	Glyma.02G201700	-	KOG4441-Proteins containing BTB/POZ and Kelch domains, involved in regulatory/signal transduction processes[TR]
Glyma.13G161000.Wm82.a2.v1	0.0001	0.024986	-7.96498	0.563345	1	Glyma.13G161000	-	KOG1021-Acetylglucosaminyltransferase EXT1/exostosin 1[GMW]
Glyma.18G210400.Wm82.a2.v1	0.0001	0.024981	-7.96469	0.211137	1	Glyma.18G210400	-	KOG1427-Uncharacterized conserved protein, contains RCC1 domain[S]
Glyma.19G106300.Wm82.a2.v1	0.0001	0.024974	-7.96428	0.491987	1	Glyma.19G106300	-	KOG1361-Predicted hydrolase involved in interstrand cross-link repair[L]
Glyma.U003300.Wm82.a2.v1	0.0001	0.024949	-7.96284	0.337315	1	Glyma.U003300	-	KOG0519-Sensory transduction histidine kinase[T]
Glyma.06G288400.Wm82.a2.v1	0.0001	0.0248877	-7.95929	0.838518	1	Glyma.06G288400	-	-
Glyma.01G212600.Wm82.a2.v1	0.0001	0.0246733	-7.94681	0.674264	1	Glyma.01G212600	-	-
Glyma.04G019200.Wm82.a2.v1	0.0001	0.0246633	-7.94622	0.443565	1	Glyma.04G019200	-	KOG1303-Amino acid transporters[E]
Glyma.02G037600.Wm82.a2.v1	0.0001	0.0246323	-7.94441	0.497521	1	Glyma.02G037600	K16903-ko00380 Tryptophan metabolism	-
Glyma.20G041700.Wm82.a2.v1	0.0001	0.0246097	-7.94308	0.497521	1	Glyma.20G041700	K13083-ko00941 Flavonoid biosynthesis;ko00944 Flavone and flavonol biosynthesis	KOG0156-Cytochrome P450 CYP2 subfamily[Q]
Glyma.03G188300.Wm82.a2.v1	0.0001	0.0245777	-7.9412	0.674264	1	Glyma.03G188300	-	-
Glyma.16G043400.Wm82.a2.v1	0.0001	0.024554	-7.93981	0.493032	1	Glyma.16G043400	-	KOG1385-Nucleoside phosphatase[F]
Glyma.09G228400.Wm82.a2.v1	0.0001	0.024546	-7.93934	0.406506	1	Glyma.09G228400	-	KOG1650-Predicted K+/H+-antiporter[P]
Glyma.18G145700.Wm82.a2.v1	0.0001	0.024544	-7.93923	0.662573	1	Glyma.18G145700	-	KOG1371-UDP-glucose 4-epimerase/UDP-sulfoquinovose synthase[M]
Glyma.08G138100.Wm82.a2.v1	0.0001	0.0244987	-7.93656	0.497521	1	Glyma.08G138100	K01834-ko00010 Glycolysis / Gluconeogenesis;ko00680 Methane metabolism;ko00260 Glycine, serine and threonine metabolism;ko04922 Glucagon signaling pathway;ko05230 Central carbon metabolism in cancer	KOG0235-Phosphoglycerate mutase[G]
Glyma.06G243300.Wm82.a2.v1	0.0001	0.0244623	-7.93442	0.344662	1	Glyma.06G243300	K10581-ko04120 Ubiquitin mediated proteolysis	KOG0895-Ubiquitin-conjugating enzyme[O]
Glyma.03G246800.Wm82.a2.v1	0.0001	0.0244487	-7.93361	0.669473	1	Glyma.03G246800	-	KOG0027-Calmodulin and related proteins (EF-Hand superfamily)[T]
Glyma.10G234600.Wm82.a2.v1	0.0001	0.0244067	-7.93113	0.497521	1	Glyma.10G234600	-	KOG0157-Cytochrome P450 CYP4/CYP19/CYP26 subfamilies[QI]
Glyma.08G183700.Wm82.a2.v1	0.0001	0.0244047	-7.93101	0.497521	1	Glyma.08G183700	-	-
Glyma.14G018600.Wm82.a2.v1	0.0001	0.024322	-7.92612	0.497521	1	Glyma.14G018600	K00981-ko00564 Glycerophospholipid metabolism;ko04070 Phosphatidylinositol signaling system	KOG1440-CDP-diacylglycerol synthase[I]
Glyma.15G049700.Wm82.a2.v1	0.0001	0.0241857	-7.91801	0.495265	1	Glyma.15G049700	-	-
Glyma.15G021800.Wm82.a2.v1	0.0001	0.024156	-7.91624	0.339278	1	Glyma.15G021800	-	KOG1187-Serine/threonine protein kinase[T]
Glyma.13G369600.Wm82.a2.v1	0.0001	0.0241187	-7.91401	0.563345	1	Glyma.13G369600	-	-
Glyma.15G263300.Wm82.a2.v1	0.0001	0.024117	-7.91391	0.497521	1	Glyma.15G263300	-	-
Glyma.08G229700.Wm82.a2.v1	0.0001	0.0240933	-7.91249	0.493032	1	Glyma.08G229700	-	-
Glyma.17G015500.Wm82.a2.v1	0.0001	0.0240557	-7.91023	0.435719	1	Glyma.17G015500	-	KOG1441-Glucose-6-phosphate/phosphate and phosphoenolpyruvate/phosphate antiporter[GE]
Glyma.01G151400.Wm82.a2.v1	0.0001	0.0240503	-7.90991	0.674264	1	Glyma.01G151400	-	-
Glyma.10G186100.Wm82.a2.v1	0.0001	0.0240183	-7.90799	0.669473	1	Glyma.10G186100	-	-
Glyma.20G047500.Wm82.a2.v1	0.0001	0.0239927	-7.90645	0.486593	1	Glyma.20G047500	-	-
Glyma.17G075000.Wm82.a2.v1	0.0001	0.0239823	-7.90583	0.669473	1	Glyma.17G075000	-	-
Glyma.17G141300.Wm82.a2.v1	0.0001	0.0239577	-7.90434	0.674264	1	Glyma.17G141300	-	-
Glyma.U010400.Wm82.a2.v1	0.0001	0.023861	-7.89851	0.838518	1	Glyma.U010400	-	KOG1626-Inorganic pyrophosphatase/Nucleosome remodeling factor, subunit NURF38[C]
Glyma.14G173100.Wm82.a2.v1	0.0001	0.0238607	-7.89849	0.561082	1	Glyma.14G173100	-	-
Glyma.11G184400.Wm82.a2.v1	0.0001	0.0238593	-7.89841	0.495265	1	Glyma.11G184400	K12449-ko00520 Amino sugar and nucleotide sugar metabolism	KOG1429-dTDP-glucose 4-6-dehydratase/UDP-glucuronic acid decarboxylase[GM]
Glyma.15G068000.Wm82.a2.v1	0.0001	0.023789	-7.89415	0.563345	1	Glyma.15G068000	K08486-ko04130 SNARE interactions in vesicular transport;ko04721 Synaptic vesicle cycle	KOG0810-SNARE protein Syntaxin 1 and related proteins[U]
Glyma.06G265200.Wm82.a2.v1	0.0001	0.02378	-7.8936	0.674264	1	Glyma.06G265200	-	-
Glyma.18G285400.Wm82.a2.v1	0.0001	0.0236913	-7.88822	0.674264	1	Glyma.18G285400	-	-
Glyma.11G083100.Wm82.a2.v1	0.0001	0.023682	-7.88765	0.486593	1	Glyma.11G083100	-	-
Glyma.06G074100.Wm82.a2.v1	0.0001	0.0236447	-7.88537	0.486593	1	Glyma.06G074100	-	-
Glyma.19G162300.Wm82.a2.v1	0.0001	0.023635	-7.88478	0.669473	1	Glyma.19G162300	-	-
Glyma.01G121200.Wm82.a2.v1	0.0001	0.0236133	-7.88346	0.446149	1	Glyma.01G121200	-	-
Glyma.03G211700.Wm82.a2.v1	0.0001	0.0235197	-7.87772	0.493032	1	Glyma.03G211700	-	-
Glyma.06G180200.Wm82.a2.v1	0.0001	0.0235043	-7.87678	0.674264	1	Glyma.06G180200	-	KOG2131-Uncharacterized conserved protein, contains JmjC domain[BT]
Glyma.05G028300.Wm82.a2.v1	0.0001	0.023491	-7.87596	0.493032	1	Glyma.05G028300	-	KOG1187-Serine/threonine protein kinase[T]
Glyma.10G052300.Wm82.a2.v1	0.0001	0.0233857	-7.86948	0.838518	1	Glyma.10G052300	-	-
Glyma.06G138300.Wm82.a2.v1	0.0001	0.0233743	-7.86878	0.495265	1	Glyma.06G138300	-	-
Glyma.18G090100.Wm82.a2.v1	0.0001	0.0233587	-7.86781	0.563345	1	Glyma.18G090100	-	-
Glyma.11G197300.Wm82.a2.v1	0.0001	0.0233297	-7.86602	0.446149	1	Glyma.11G197300	-	KOG0156-Cytochrome P450 CYP2 subfamily[Q]
Glyma.15G161400.Wm82.a2.v1	0.0001	0.023244	-7.86071	0.662573	1	Glyma.15G161400	-	KOG1187-Serine/threonine protein kinase[T]
Glyma.20G094900.Wm82.a2.v1	0.0001	0.023244	-7.86071	0.838518	1	Glyma.20G094900	-	-
Glyma.06G099600.Wm82.a2.v1	0.0001	0.023229	-7.85978	0.497521	1	Glyma.06G099600	-	KOG1347-Uncharacterized membrane protein, predicted efflux pump[R]
Glyma.14G139600.Wm82.a2.v1	0.0001	0.023229	-7.85978	0.568028	1	Glyma.14G139600	K03036-ko03050 Proteasome;ko05169 Epstein-Barr virus infection;ko05010 Alzheimer disease;ko05012 Parkinson disease;ko05014 Amyotrophic lateral sclerosis;ko05016 Huntington disease;ko05017 Spinocerebellar ataxia;ko05020 Prion disease;ko05022 Pathways of neurodegeneration - multiple diseases	KOG1463-26S proteasome regulatory complex, subunit RPN6/PSMD11[O]
Glyma.13G210600.Wm82.a2.v1	0.0001	0.0232007	-7.85802	0.497521	1	Glyma.13G210600	K02358-ko04626 Plant-pathogen interaction	KOG0460-Mitochondrial translation elongation factor Tu[J]
Glyma.01G114600.Wm82.a2.v1	0.0001	0.0231207	-7.85304	0.486593	1	Glyma.01G114600	-	-
Glyma.19G146700.Wm82.a2.v1	0.0001	0.0230393	-7.84796	0.838518	1	Glyma.19G146700	-	-
Glyma.08G212500.Wm82.a2.v1	0.0001	0.0230363	-7.84777	0.662573	1	Glyma.08G212500	-	-
Glyma.19G080700.Wm82.a2.v1	0.0001	0.0229213	-7.84055	0.674264	1	Glyma.19G080700	-	KOG3015-F1-ATP synthase assembly protein[C]
Glyma.01G153900.Wm82.a2.v1	0.0001	0.022839	-7.83536	0.497521	1	Glyma.01G153900	-	-
Glyma.06G007600.Wm82.a2.v1	0.0001	0.022824	-7.83441	0.669473	1	Glyma.06G007600	-	KOG1816-Ubiquitin fusion-degradation protein[O]
Glyma.01G108100.Wm82.a2.v1	0.0001	0.0228023	-7.83304	0.556617	1	Glyma.01G108100	-	-
Glyma.05G002100.Wm82.a2.v1	0.0001	0.022793	-7.83245	0.251999	1	Glyma.05G002100	-	KOG0211-Protein phosphatase 2A regulatory subunit A and related proteins[T]
Glyma.04G210600.Wm82.a2.v1	0.0001	0.022779	-7.83156	0.662573	1	Glyma.04G210600	-	-
Glyma.17G147100.Wm82.a2.v1	0.0001	0.0227703	-7.83101	0.288624	1	Glyma.17G147100	-	KOG3424-40S ribosomal protein S24[J]
Glyma.05G238300.Wm82.a2.v1	0.0001	0.0227153	-7.82752	0.563345	1	Glyma.05G238300	-	KOG1337-N-methyltransferase[R]
Glyma.09G037800.Wm82.a2.v1	0.0001	0.0226887	-7.82583	0.669473	1	Glyma.09G037800	-	-
Glyma.10G142300.Wm82.a2.v1	0.0001	0.022672	-7.82477	0.669473	1	Glyma.10G142300	-	-
Glyma.20G077700.Wm82.a2.v1	0.0001	0.0226273	-7.82192	0.662573	1	Glyma.20G077700	-	-
Glyma.15G162200.Wm82.a2.v1	0.0001	0.0226273	-7.82192	0.674264	1	Glyma.15G162200	-	KOG1187-Serine/threonine protein kinase[T]
Glyma.19G128000.Wm82.a2.v1	0.0001	0.0225433	-7.81656	0.563345	1	Glyma.19G128000	-	KOG1282-Serine carboxypeptidases (lysosomal cathepsin A)[OE]
Glyma.02G151000.Wm82.a2.v1	0.0001	0.0225397	-7.81632	0.568028	1	Glyma.02G151000	-	KOG0266-WD40 repeat-containing protein[R]
Glyma.01G171600.Wm82.a2.v1	0.0001	0.0225293	-7.81566	0.669473	1	Glyma.01G171600	-	-
Glyma.14G067400.Wm82.a2.v1	0.0001	0.022508	-7.81429	0.486593	1	Glyma.14G067400	-	KOG1339-Aspartyl protease[O]
Glyma.17G254700.Wm82.a2.v1	0.0001	0.0225017	-7.81389	0.497521	1	Glyma.17G254700	-	-
Glyma.10G136200.Wm82.a2.v1	0.0001	0.022466	-7.8116	0.669473	1	Glyma.10G136200	-	-
Glyma.05G121200.Wm82.a2.v1	0.0001	0.0224443	-7.81021	0.674264	1	Glyma.05G121200	-	KOG4473-Uncharacterized membrane protein[S]
Glyma.01G083800.Wm82.a2.v1	0.0001	0.0223723	-7.80557	0.561082	1	Glyma.01G083800	-	-
Glyma.05G080700.Wm82.a2.v1	0.0001	0.0223477	-7.80398	0.564165	1	Glyma.05G080700	-	-
Glyma.19G171500.Wm82.a2.v1	0.0001	0.0223313	-7.80293	0.563345	1	Glyma.19G171500	-	KOG4177-Ankyrin[M]
Glyma.18G061000.Wm82.a2.v1	0.0001	0.0223083	-7.80144	0.493032	1	Glyma.18G061000	-	KOG0698-Serine/threonine protein phosphatase[T]
Glyma.17G254600.Wm82.a2.v1	0.0001	0.022267	-7.79876	0.486593	1	Glyma.17G254600	-	-
Glyma.18G251700.Wm82.a2.v1	0.0001	0.022265	-7.79863	0.568028	1	Glyma.18G251700	K16818-ko00564 Glycerophospholipid metabolism;ko00592 alpha-Linolenic acid metabolism	KOG4569-Predicted lipase[I]
Glyma.19G225000.Wm82.a2.v1	0.0001	0.0222117	-7.79517	0.669473	1	Glyma.19G225000	-	-
Glyma.16G084900.Wm82.a2.v1	0.001768	0.392608	-7.79483	0.0816687	0.257291	Glyma.16G084900	-	-
Glyma.05G044100.Wm82.a2.v1	0.0001	0.0221833	-7.79333	0.303751	1	Glyma.05G044100	-	KOG0989-Replication factor C, subunit RFC4[L]
Glyma.19G129100.Wm82.a2.v1	0.0001	0.0221717	-7.79257	0.563345	1	Glyma.19G129100	-	-
Glyma.06G305200.Wm82.a2.v1	0.0001	0.0221573	-7.79164	0.486593	1	Glyma.06G305200	-	KOG1347-Uncharacterized membrane protein, predicted efflux pump[R]
Glyma.08G051700.Wm82.a2.v1	0.0001	0.022137	-7.79032	0.446149	1	Glyma.08G051700	K10529-ko00592 alpha-Linolenic acid metabolism	KOG2408-Peroxidase/oxygenase[R]
Glyma.14G198300.Wm82.a2.v1	0.0001	0.0220837	-7.78684	0.669473	1	Glyma.14G198300	-	-
Glyma.10G209900.Wm82.a2.v1	0.0001	0.0220657	-7.78566	0.497521	1	Glyma.10G209900	K13065-ko00940 Phenylpropanoid biosynthesis;ko00945 Stilbenoid, diarylheptanoid and gingerol biosynthesis;ko00941 Flavonoid biosynthesis	-
Glyma.14G130100.Wm82.a2.v1	0.0001	0.022038	-7.78385	0.669473	1	Glyma.14G130100	-	-
Glyma.01G085600.Wm82.a2.v1	0.0001	0.0218987	-7.7747	0.568028	1	Glyma.01G085600	-	KOG1192-UDP-glucuronosyl and UDP-glucosyl transferase[GC]
Glyma.09G148700.Wm82.a2.v1	0.0001	0.0218923	-7.77428	0.28821	1	Glyma.09G148700	-	-
Glyma.15G204600.Wm82.a2.v1	0.0001	0.021883	-7.77367	0.43938	1	Glyma.15G204600	-	-
Glyma.05G011300.Wm82.a2.v1	0.0001	0.021872	-7.77294	0.242216	1	Glyma.05G011300	K11593-ko04361 Axon regeneration	KOG1041-Translation initiation factor 2C (eIF-2C) and related proteins[J]
Glyma.16G105800.Wm82.a2.v1	0.0001	0.0218313	-7.77026	0.39106	1	Glyma.16G105800	-	KOG4194-Membrane glycoprotein LIG-1[T]
Glyma.16G008000.Wm82.a2.v1	0.0001	0.0218087	-7.76876	0.838518	1	Glyma.16G008000	-	-
Glyma.05G036800.Wm82.a2.v1	0.0001	0.0218077	-7.76869	0.662573	1	Glyma.05G036800	-	-
Glyma.06G293300.Wm82.a2.v1	0.0001	0.0217677	-7.76604	0.669473	1	Glyma.06G293300	-	-
Glyma.07G146400.Wm82.a2.v1	0.0001	0.0217143	-7.7625	0.497521	1	Glyma.07G146400	K06119-ko00561 Glycerolipid metabolism	KOG1111-N-acetylglucosaminyltransferase complex, subunit PIG-A/SPT14, required for phosphatidylinositol biosynthesis/Sulfolipid synthase[MOI]
Glyma.16G089000.Wm82.a2.v1	0.0001	0.0217043	-7.76184	0.493032	1	Glyma.16G089000	K00099-ko00900 Terpenoid backbone biosynthesis	-
Glyma.02G234400.Wm82.a2.v1	0.0001	0.021696	-7.76129	0.669473	1	Glyma.02G234400	-	-
Glyma.15G261500.Wm82.a2.v1	0.0001	0.0216237	-7.75647	0.669473	1	Glyma.15G261500	K03094-ko04141 Protein processing in endoplasmic reticulum;ko04120 Ubiquitin mediated proteolysis;ko03083 Polycomb repressive complex;ko04310 Wnt signaling pathway;ko04341 Hedgehog signaling pathway - fly;ko04350 TGF-beta signaling pathway;ko04110 Cell cycle;ko04111 Cell cycle - yeast;ko04114 Oocyte meiosis;ko04710 Circadian rhythm;ko05200 Pathways in cancer;ko05170 Human immunodeficiency virus 1…	KOG1724-SCF ubiquitin ligase, Skp1 component[O]
Glyma.02G009900.Wm82.a2.v1	0.0001	0.0216203	-7.75624	0.674264	1	Glyma.02G009900	-	-
Glyma.05G014700.Wm82.a2.v1	0.0001	0.02162	-7.75622	0.669473	1	Glyma.05G014700	-	-
Glyma.15G011600.Wm82.a2.v1	0.0001	0.021589	-7.75415	0.497521	1	Glyma.15G011600	-	-
Glyma.09G073100.Wm82.a2.v1	0.0001	0.02155	-7.75154	0.556617	1	Glyma.09G073100	-	KOG4585-Predicted transposase[L]
Glyma.20G115500.Wm82.a2.v1	0.0001	0.0215277	-7.75005	0.39106	1	Glyma.20G115500	K15397-ko00062 Fatty acid elongation;ko04626 Plant-pathogen interaction	-
Glyma.08G284200.Wm82.a2.v1	0.0001	0.0215107	-7.74891	0.497521	1	Glyma.08G284200	-	KOG1187-Serine/threonine protein kinase[T]
Glyma.06G244200.Wm82.a2.v1	0.0001	0.0214503	-7.74486	0.674264	1	Glyma.06G244200	-	KOG0198-MEKK and related serine/threonine protein kinases[T]
Glyma.15G075300.Wm82.a2.v1	0.0001	0.0214267	-7.74326	0.669473	1	Glyma.15G075300	-	-
Glyma.18G152800.Wm82.a2.v1	0.0001	0.0214033	-7.74169	0.662573	1	Glyma.18G152800	-	-
Glyma.14G072500.Wm82.a2.v1	0.0001	0.021356	-7.7385	0.489788	1	Glyma.14G072500	K00975-ko00500 Starch and sucrose metabolism;ko00520 Amino sugar and nucleotide sugar metabolism;ko02026 Biofilm formation - Escherichia coli	KOG1322-GDP-mannose pyrophosphorylase/mannose-1-phosphate guanylyltransferase[M]
Glyma.15G095200.Wm82.a2.v1	0.0001	0.0213553	-7.73845	0.669473	1	Glyma.15G095200	-	-
Glyma.07G093200.Wm82.a2.v1	0.0001	0.0213243	-7.73636	0.486593	1	Glyma.07G093200	-	KOG4224-Armadillo repeat protein VAC8 required for vacuole fusion, inheritance and cytosol-to-vacuole protein targeting[U]
Glyma.U036300.Wm82.a2.v1	0.0001	0.0213237	-7.73631	0.838518	1	Glyma.U036300	K14488-ko04075 Plant hormone signal transduction	-
Glyma.16G190200.Wm82.a2.v1	0.0001	0.0212563	-7.73175	0.172912	1	Glyma.16G190200	-	KOG0472-Leucine-rich repeat protein[S]
Glyma.07G138800.Wm82.a2.v1	0.0001	0.0212373	-7.73046	0.491987	1	Glyma.07G138800	-	-
Glyma.09G071200.Wm82.a2.v1	0.0001	0.0212227	-7.72946	0.563345	1	Glyma.09G071200	-	-
Glyma.17G123100.Wm82.a2.v1	0.0001	0.021133	-7.72335	0.493032	1	Glyma.17G123100	-	KOG0444-Cytoskeletal regulator Flightless-I (contains leucine-rich and gelsolin repeats)[Z]
Glyma.11G083700.Wm82.a2.v1	0.0001	0.021094	-7.72069	0.674264	1	Glyma.11G083700	-	-
Glyma.09G094400.Wm82.a2.v1	0.0001	0.0210843	-7.72003	0.495265	1	Glyma.09G094400	K13262-ko00943 Isoflavonoid biosynthesis	KOG3178-Hydroxyindole-O-methyltransferase and related SAM-dependent methyltransferases[R]
Glyma.18G242100.Wm82.a2.v1	0.0001	0.0210753	-7.71941	0.486593	1	Glyma.18G242100	-	KOG4200-Uncharacterized conserved protein[S]
Glyma.10G296100.Wm82.a2.v1	0.0001	0.0210677	-7.71889	0.486593	1	Glyma.10G296100	-	KOG0254-Predicted transporter (major facilitator superfamily)[R]
Glyma.15G200200.Wm82.a2.v1	0.0001	0.0210083	-7.71482	0.568028	1	Glyma.15G200200	-	KOG1965-Sodium/hydrogen exchanger protein[P]
Glyma.09G084200.Wm82.a2.v1	0.0001	0.021004	-7.71452	0.674264	1	Glyma.09G084200	-	-
Glyma.10G203500.Wm82.a2.v1	0.0001	0.0209503	-7.71083	0.491987	1	Glyma.10G203500	-	KOG0156-Cytochrome P450 CYP2 subfamily[Q]
Glyma.09G279700.Wm82.a2.v1	0.0001	0.020924	-7.70901	0.662573	1	Glyma.09G279700	-	-
Glyma.05G147700.Wm82.a2.v1	0.0001	0.020915	-7.70839	0.669473	1	Glyma.05G147700	-	-
Glyma.18G255900.Wm82.a2.v1	0.0001	0.020913	-7.70826	0.486593	1	Glyma.18G255900	K01728-ko00040 Pentose and glucuronate interconversions;ko02024 Quorum sensing	-
Glyma.09G151000.Wm82.a2.v1	0.0001	0.020896	-7.70708	0.396543	1	Glyma.09G151000	-	-
Glyma.08G279000.Wm82.a2.v1	0.0001	0.0208347	-7.70284	0.493032	1	Glyma.08G279000	-	-
Glyma.08G111800.Wm82.a2.v1	0.0001	0.0208133	-7.70136	0.662573	1	Glyma.08G111800	-	KOG1769-Ubiquitin-like proteins[O]
Glyma.10G233800.Wm82.a2.v1	0.0001	0.020787	-7.69954	0.669473	1	Glyma.10G233800	-	KOG1080-Histone H3 (Lys4) methyltransferase complex, subunit SET1 and related methyltransferases[BK]
Glyma.07G086700.Wm82.a2.v1	0.0001	0.0207663	-7.6981	0.674264	1	Glyma.07G086700	-	-
Glyma.07G246200.Wm82.a2.v1	0.0001	0.020749	-7.6969	0.674264	1	Glyma.07G246200	-	-
Glyma.11G234000.Wm82.a2.v1	0.0001	0.020738	-7.69613	0.365157	1	Glyma.11G234000	-	KOG1650-Predicted K+/H+-antiporter[P]
Glyma.17G079900.Wm82.a2.v1	0.0001	0.0207347	-7.6959	0.493032	1	Glyma.17G079900	-	-
Glyma.02G026100.Wm82.a2.v1	0.0001	0.0206927	-7.69298	0.563345	1	Glyma.02G026100	-	-
Glyma.12G136700.Wm82.a2.v1	0.0001	0.020676	-7.69181	0.291973	1	Glyma.12G136700	-	KOG4658-Apoptotic ATPase[T]
Glyma.13G085700.Wm82.a2.v1	0.0001	0.020649	-7.68993	0.486593	1	Glyma.13G085700	K13508-ko00561 Glycerolipid metabolism;ko00564 Glycerophospholipid metabolism	-
Glyma.03G103300.Wm82.a2.v1	0.0001	0.0206033	-7.68673	0.838518	1	Glyma.03G103300	-	KOG0875-60S ribosomal protein L5[J]
Glyma.03G049200.Wm82.a2.v1	0.0001	0.0205953	-7.68617	0.669473	1	Glyma.03G049200	-	-
Glyma.05G248300.Wm82.a2.v1	0.0001	0.020584	-7.68538	0.486593	1	Glyma.05G248300	-	-
Glyma.18G021800.Wm82.a2.v1	0.0001	0.0205813	-7.68519	0.669473	1	Glyma.18G021800	-	-
Glyma.06G235100.Wm82.a2.v1	0.0001	0.0205797	-7.68508	0.669473	1	Glyma.06G235100	-	-
Glyma.02G209500.Wm82.a2.v1	0.0001	0.0205473	-7.68281	0.674264	1	Glyma.02G209500	-	-
Glyma.20G009900.Wm82.a2.v1	0.0001	0.0205373	-7.68211	0.669473	1	Glyma.20G009900	-	KOG4199-Uncharacterized conserved protein[S]
Glyma.12G026300.Wm82.a2.v1	0.0001	0.020496	-7.6792	0.669473	1	Glyma.12G026300	-	-
Glyma.05G114400.Wm82.a2.v1	0.0001	0.0204557	-7.67636	0.556617	1	Glyma.05G114400	-	KOG2711-Glycerol-3-phosphate dehydrogenase/dihydroxyacetone 3-phosphate reductase[C]
Glyma.08G314200.Wm82.a2.v1	0.0001	0.0204487	-7.67586	0.493032	1	Glyma.08G314200	-	-
Glyma.06G301000.Wm82.a2.v1	0.0001	0.02044	-7.67525	0.441862	1	Glyma.06G301000	K14487-ko04075 Plant hormone signal transduction	-
Glyma.08G286100.Wm82.a2.v1	0.0001	0.0204063	-7.67287	0.674264	1	Glyma.08G286100	-	-
Glyma.17G055900.Wm82.a2.v1	0.0001	0.0204053	-7.6728	0.493032	1	Glyma.17G055900	-	KOG1187-Serine/threonine protein kinase[T]
Glyma.04G178900.Wm82.a2.v1	0.0001	0.0203623	-7.66976	0.669473	1	Glyma.04G178900	-	-
Glyma.08G283300.Wm82.a2.v1	0.0001	0.0203363	-7.66792	0.493032	1	Glyma.08G283300	-	KOG1187-Serine/threonine protein kinase[T]
Glyma.02G259800.Wm82.a2.v1	0.0001	0.020327	-7.66725	0.669473	1	Glyma.02G259800	-	-
Glyma.04G005000.Wm82.a2.v1	0.0001	0.0202233	-7.65988	0.493032	1	Glyma.04G005000	-	KOG2160-Armadillo/beta-catenin-like repeat-containing protein[O]
Glyma.05G056900.Wm82.a2.v1	0.0001	0.020219	-7.65957	0.497521	1	Glyma.05G056900	-	KOG1237-H+/oligopeptide symporter[E]
Glyma.04G136400.Wm82.a2.v1	0.0001	0.0201317	-7.65332	0.674264	1	Glyma.04G136400	-	-
Glyma.01G106300.Wm82.a2.v1	0.0001	0.02013	-7.6532	0.662573	1	Glyma.01G106300	-	-
Glyma.17G050200.Wm82.a2.v1	0.0001	0.0200667	-7.64866	0.489788	1	Glyma.17G050200	-	-
Glyma.18G123300.Wm82.a2.v1	0.0001	0.0200607	-7.64823	0.674264	1	Glyma.18G123300	-	-
Glyma.20G021200.Wm82.a2.v1	0.0001	0.020048	-7.64731	0.662573	1	Glyma.20G021200	-	-
Glyma.10G281300.Wm82.a2.v1	0.0001	0.020029	-7.64595	0.674264	1	Glyma.10G281300	-	-
Glyma.06G061700.Wm82.a2.v1	0.0001	0.020017	-7.64508	0.669473	1	Glyma.06G061700	K01850-ko00400 Phenylalanine, tyrosine and tryptophan biosynthesis	KOG0795-Chorismate mutase[E]
Glyma.11G021300.Wm82.a2.v1	0.0001	0.0199847	-7.64275	0.556617	1	Glyma.11G021300	K10878-ko04113 Meiosis - yeast	KOG2795-Catalytic subunit of the meiotic double strand break transesterase[L]
Glyma.10G123600.Wm82.a2.v1	0.0001	0.0199463	-7.63998	0.838518	1	Glyma.10G123600	-	-
Glyma.04G048000.Wm82.a2.v1	0.0001	0.0199317	-7.63892	0.435719	1	Glyma.04G048000	-	KOG1318-Helix loop helix transcription factor EB[K]
Glyma.02G196000.Wm82.a2.v1	0.0001	0.0198937	-7.63617	0.39106	1	Glyma.02G196000	-	KOG1187-Serine/threonine protein kinase[T]
Glyma.16G118200.Wm82.a2.v1	0.0001	0.0198897	-7.63588	0.669473	1	Glyma.16G118200	-	-
Glyma.19G248900.Wm82.a2.v1	0.0001	0.0198653	-7.63411	0.662573	1	Glyma.19G248900	K14516-ko04016 MAPK signaling pathway - plant;ko04075 Plant hormone signal transduction	-
Glyma.15G001300.Wm82.a2.v1	0.0001	0.0198423	-7.63244	0.249371	1	Glyma.15G001300	-	KOG0204-Calcium transporting ATPase[P]
Glyma.09G095600.Wm82.a2.v1	0.0001	0.0198187	-7.63072	0.669473	1	Glyma.09G095600	-	KOG2936-Uncharacterized conserved protein[S]
Glyma.19G098200.Wm82.a2.v1	0.0001	0.0198077	-7.62992	0.674264	1	Glyma.19G098200	-	KOG0020-Endoplasmic reticulum glucose-regulated protein (GRP94/endoplasmin), HSP90 family[O]
Glyma.05G135500.Wm82.a2.v1	0.0001	0.0197767	-7.62766	0.662573	1	Glyma.05G135500	-	-
Glyma.10G134400.Wm82.a2.v1	0.0001	0.0197463	-7.62544	0.493032	1	Glyma.10G134400	-	KOG1601-GATA-4/5/6 transcription factors[K]
Glyma.17G244000.Wm82.a2.v1	0.0001	0.0197	-7.62205	0.563345	1	Glyma.17G244000	-	KOG0513-Ca2+-independent phospholipase A2[I]
Glyma.14G167400.Wm82.a2.v1	0.0001	0.0196557	-7.6188	0.493032	1	Glyma.14G167400	K13508-ko00561 Glycerolipid metabolism;ko00564 Glycerophospholipid metabolism	-
Glyma.02G304400.Wm82.a2.v1	0.0001	0.019619	-7.61611	0.486593	1	Glyma.02G304400	-	-
Glyma.05G189300.Wm82.a2.v1	0.0001	0.0195373	-7.61009	0.568028	1	Glyma.05G189300	-	KOG0584-Serine/threonine protein kinase[R]
Glyma.19G259400.Wm82.a2.v1	0.0001	0.0194933	-7.60684	0.489788	1	Glyma.19G259400	K00103-ko00053 Ascorbate and aldarate metabolism	KOG4730-D-arabinono-1, 4-lactone oxidase[V]
Glyma.13G198400.Wm82.a2.v1	0.0001	0.0194763	-7.60558	0.674264	1	Glyma.13G198400	-	KOG1584-Sulfotransferase[R]
Glyma.05G180800.Wm82.a2.v1	0.0001	0.0194517	-7.60375	0.493032	1	Glyma.05G180800	-	-
Glyma.02G113600.Wm82.a2.v1	0.0001	0.019377	-7.5982	0.674264	1	Glyma.02G113600	K01183-ko00520 Amino sugar and nucleotide sugar metabolism	KOG4701-Chitinase[M]
Glyma.05G005700.Wm82.a2.v1	0.0001	0.0193503	-7.59621	0.838518	1	Glyma.05G005700	-	-
Glyma.11G238000.Wm82.a2.v1	0.0001	0.019315	-7.59358	0.674264	1	Glyma.11G238000	-	KOG1603-Copper chaperone[P]
Glyma.10G239400.Wm82.a2.v1	0.0001	0.0193143	-7.59353	0.402409	1	Glyma.10G239400	-	-
Glyma.13G230300.Wm82.a2.v1	0.0001	0.0193057	-7.59288	0.662573	1	Glyma.13G230300	-	-
Glyma.09G229400.Wm82.a2.v1	0.0001	0.0193053	-7.59286	0.493032	1	Glyma.09G229400	-	KOG0390-DNA repair protein, SNF2 family[L]
Glyma.01G151200.Wm82.a2.v1	0.0001	0.019278	-7.59081	0.566457	1	Glyma.01G151200	-	KOG1111-N-acetylglucosaminyltransferase complex, subunit PIG-A/SPT14, required for phosphatidylinositol biosynthesis/Sulfolipid synthase[MOI]
Glyma.18G198100.Wm82.a2.v1	0.0001	0.0192597	-7.58944	0.674264	1	Glyma.18G198100	-	-
Glyma.15G010200.Wm82.a2.v1	0.0001	0.01924	-7.58796	0.674264	1	Glyma.15G010200	-	-
Glyma.09G087300.Wm82.a2.v1	0.0001	0.0192207	-7.58651	0.674264	1	Glyma.09G087300	-	-
Glyma.01G004900.Wm82.a2.v1	0.0001	0.0192013	-7.58506	0.674264	1	Glyma.01G004900	-	KOG0048-Transcription factor, Myb superfamily[K]
Glyma.20G061200.Wm82.a2.v1	0.0001	0.0191853	-7.58386	0.662573	1	Glyma.20G061200	-	-
Glyma.02G268100.Wm82.a2.v1	0.0001	0.0191703	-7.58273	0.446149	1	Glyma.02G268100	-	-
Glyma.14G001600.Wm82.a2.v1	0.0001	0.0191667	-7.58246	0.493032	1	Glyma.14G001600	-	-
Glyma.14G022400.Wm82.a2.v1	0.0001	0.0191437	-7.58072	0.29505	1	Glyma.14G022400	-	KOG0221-Mismatch repair ATPase MSH5 (MutS family)[L]
Glyma.11G218100.Wm82.a2.v1	0.0001	0.0191293	-7.57964	0.662573	1	Glyma.11G218100	-	-
Glyma.01G140500.Wm82.a2.v1	0.0001	0.019111	-7.57826	0.441862	1	Glyma.01G140500	-	-
Glyma.02G256100.Wm82.a2.v1	0.0001	0.0190667	-7.57491	0.674264	1	Glyma.02G256100	-	KOG0444-Cytoskeletal regulator Flightless-I (contains leucine-rich and gelsolin repeats)[Z]
Glyma.03G037800.Wm82.a2.v1	0.0001	0.0190367	-7.57264	0.662573	1	Glyma.03G037800	K00430-ko00940 Phenylpropanoid biosynthesis	-
Glyma.08G285100.Wm82.a2.v1	0.0001	0.0190287	-7.57203	0.674264	1	Glyma.08G285100	-	-
Glyma.07G031200.Wm82.a2.v1	0.0001	0.0190097	-7.57059	0.674264	1	Glyma.07G031200	-	-
Glyma.04G186100.Wm82.a2.v1	0.0001	0.018963	-7.56704	0.662573	1	Glyma.04G186100	-	-
Glyma.03G100400.Wm82.a2.v1	0.0001	0.0189533	-7.56631	0.838518	1	Glyma.03G100400	-	-
Glyma.09G041100.Wm82.a2.v1	0.0001	0.018953	-7.56628	0.674264	1	Glyma.09G041100	-	KOG0714-Molecular chaperone (DnaJ superfamily)[O]
Glyma.09G162900.Wm82.a2.v1	0.0001	0.0189523	-7.56623	0.556617	1	Glyma.09G162900	-	-
Glyma.07G179800.Wm82.a2.v1	0.0001	0.0189197	-7.56374	0.674264	1	Glyma.07G179800	-	KOG0143-Iron/ascorbate family oxidoreductases[QR]
Glyma.12G130600.Wm82.a2.v1	0.0001	0.0189127	-7.56321	0.674264	1	Glyma.12G130600	-	KOG1543-Cysteine proteinase Cathepsin L[O]
Glyma.06G091800.Wm82.a2.v1	0.0001	0.018863	-7.55942	0.669473	1	Glyma.06G091800	-	-
Glyma.15G114900.Wm82.a2.v1	0.0001	0.018844	-7.55796	0.563345	1	Glyma.15G114900	-	-
Glyma.16G183300.Wm82.a2.v1	0.0001	0.018828	-7.55674	0.215994	1	Glyma.16G183300	-	KOG0472-Leucine-rich repeat protein[S]
Glyma.20G172600.Wm82.a2.v1	0.0001	0.018772	-7.55244	0.497521	1	Glyma.20G172600	-	KOG1263-Multicopper oxidases[Q]
Glyma.08G036800.Wm82.a2.v1	0.0001	0.018714	-7.54797	0.669473	1	Glyma.08G036800	-	KOG1800-Ferredoxin/adrenodoxin reductase[F]
Glyma.11G200900.Wm82.a2.v1	0.0001	0.0187117	-7.54779	0.563345	1	Glyma.11G200900	-	-
Glyma.01G158900.Wm82.a2.v1	0.0001	0.0186653	-7.54422	0.669473	1	Glyma.01G158900	-	-
Glyma.13G350300.Wm82.a2.v1	0.0001	0.018639	-7.54218	0.486593	1	Glyma.13G350300	K15403-ko00073 Cutin, suberine and wax biosynthesis	KOG1238-Glucose dehydrogenase/choline dehydrogenase/mandelonitrile lyase (GMC oxidoreductase family)[R]
Glyma.20G003900.Wm82.a2.v1	0.0001	0.0186193	-7.54066	0.497521	1	Glyma.20G003900	-	-
Glyma.17G046100.Wm82.a2.v1	0.0001	0.0185833	-7.53787	0.497521	1	Glyma.17G046100	K14568-ko03008 Ribosome biogenesis in eukaryotes	KOG3073-Protein required for 18S rRNA maturation and 40S ribosome biogenesis[J]
Glyma.06G106400.Wm82.a2.v1	0.0001	0.018536	-7.53419	0.486593	1	Glyma.06G106400	-	-
Glyma.14G186100.Wm82.a2.v1	0.0001	0.018504	-7.53169	0.669473	1	Glyma.14G186100	-	-
Glyma.18G188900.Wm82.a2.v1	0.0001	0.018493	-7.53084	0.497521	1	Glyma.18G188900	-	KOG1237-H+/oligopeptide symporter[E]
Glyma.17G196900.Wm82.a2.v1	0.0001	0.0184773	-7.52961	0.493032	1	Glyma.17G196900	-	KOG0747-Putative NAD+-dependent epimerases[G]
Glyma.02G273600.Wm82.a2.v1	0.0001	0.018457	-7.52802	0.674264	1	Glyma.02G273600	-	KOG4688-Putative beta-catenin-Tcf/Lef signaling pathway component DRCTNNB1A[T]
Glyma.06G283100.Wm82.a2.v1	0.0001	0.018457	-7.52802	0.674264	1	Glyma.06G283100	-	KOG1543-Cysteine proteinase Cathepsin L[O]
Glyma.07G011200.Wm82.a2.v1	0.0001	0.0184	-7.52356	0.669473	1	Glyma.07G011200	-	KOG3176-Predicted alpha-helical protein, potentially involved in replication/repair[L]
[truncated: 9,776 more rows]
