# Supplementary material for: Small auxin-up RNA promotes GmMYB176 gene transcription to modulate seed isoflavone accumulation in soybean
Source: Front Plant Sci. 2026 May 7;17:1841460. doi: 10.3389/fpls.2026.1841460 (PMC13190601; doi:10.3389/fpls.2026.1841460)
Supplement: Supplementary Data S3 — GmSAUR ChIP-seq sequence alignment to the reference genome. [file Table3.xlsx]

## Sheet: Sheet1
Supplemental Data S3.GmSAUR ChIP-seq sequence alignment to the reference genome
Sample	total_reads	total_mapped(%)	non_unique(%)	unique(%)	un_mapped_reads(%)	read1(%)	read2(%)	reads_map_plus(%)	reads_map_minus(%)	non_splice_reads(%)	splice_reads(%)
AR_IP_1	20784010	16428142(79.04)	1248145(7.60)	15179997(92.40)	4355868(20.96)	7590031(50.00)	7589966(50.00)	7589994(50.00)	7590003(50.00)	15088439(99.40)	91558(0.60)
AR_IP_2	22338748	19068483(85.36)	1306907(6.85)	17761576(93.15)	3270265(14.64)	8880807(50.00)	8880769(50.00)	8880802(50.00)	8880774(50.00)	17675902(99.52)	85674(0.48)
AR_Input_1	21201416	18123766(85.48)	1393733(7.69)	16730033(92.31)	3077650(14.52)	8365044(50.00)	8364989(50.00)	8365020(50.00)	8365013(50.00)	16629135(99.40)	100898(0.60)
AR_Input_2	20286084	16632574(81.99)	1995989(12.00)	14636585(88.00)	3653510(18.01)	7318324(50.00)	7318261(50.00)	7318302(50.00)	7318283(50.00)	14469224(98.86)	167361(1.14)
Table description:
Sample : sample name ;
total _ reads : the total number of clean reads ;
total _ mapped (%) : the total number and proportion of sequences aligned to the reference genome ;
non _ unique (%) : the number of sequences with more than one alignment position on the reference sequence ;
unique (%) : the number of sequences with a unique alignment position on the reference sequence ;
un _ mapped _ reads (%) : the number of sequences that cannot be compared to the reference sequence ;
read1 (%), read2 (%) : the number of the two ends of the sequence mapped to the reference genome, the proportion of the two parts should be roughly the same ;
reads _ map _ plus (%) and reads _ map _ minus (%) : the number of positive and negative sequences aligned to the reference genome ;
non _ splice _ reads (%) : the number of sequences aligned to exons ;
splice _ reads (%) : The number of sequences aligned to two exons.
