# Supplementary material for: Small auxin-up RNA promotes GmMYB176 gene transcription to modulate seed isoflavone accumulation in soybean
Source: Front Plant Sci. 2026 May 7;17:1841460. doi: 10.3389/fpls.2026.1841460 (PMC13190601; doi:10.3389/fpls.2026.1841460)
Supplement: Supplementary Data S4 — QC sample correlation of GmSAUR metabolomics. [file Table4.xlsx]

## Sheet: Sheet1
Supplemental Data S4.QC sample correlation of GmSAUR metabolomics.
Cpd Name	Concentration (ng/mL)	Recovery%	RSD%
Alpinetin	500	92.1687	5.03827
Apigenin 7-glucoside	500	98.5474	3.77587
7,4'-Di-O-methylapigenin	500	101.462	4.01224
Nobiletin	500	102.036	5.46628
6,2'-Dihydroxyflavone	500	104.473	3.91134
Tricin	500	90.7742	5.99415
Icariside I	500	101.436	5.15999
5,7,3',4'-Tetramethoxyflavone	500	101.096	4.32935
5,​7,​4'-​Trimethoxyflavone	500	103.254	6.79191
6-Hydroxyflavone	500	100.022	4.51652
7,4'-Dihydroxyflavone	500	102.468	2.43782
Scutellarein tetramethyl ether	500	100.392	3.01402
Licochalcone E	500	92.1689	5.31753
Acacetin	500	96.76	5.28918
Licoflavone A	500	93.4464	5.77715
Diosmetin	500	100.695	3.56274
Linarin	500	101.59	5.15435
Sinensetin	500	100.087	3.74411
Eupatorin	500	97.7732	6.26931
Quercetin	500	95.6233	7.36005
Scutellarin	500	101.703	4.08646
5-Hydroxyflavone	500	100.974	2.90203
Baicalin	500	99.9056	5.22894
Licochalcone C	500	96.7596	2.8964
Echinatin	500	101.334	5.39912
Chrysosplenetin	500	98.4971	5.68984
Tangeretin	500	101.428	2.22969
4,4'-Dimethoxychalcone	500	99.0522	2.72452
5-Methoxyflavone	500	101.258	3.08631
Apigenin-7-glucuronide	500	100.145	2.42916
5-O-Demethylnobiletin	500	100.161	1.35735
Flavonol	500	96.2468	3.5235
Chalcone	500	98.1495	3.70726
Cynaroside	500	98.3854	4.05679
Tectochrysin	500	99.4701	4.58885
Genkwanin	500	96.5954	4.43335
Deguelin	500	99.833	2.94167
Corylin	500	98.5416	3.4375
Vitexin	500	100.651	3.65348
Flavokawain C	500	98.1359	2.37671
(E)-Flavokawain A	500	105.578	4.00855
Hyperoside	500	101.252	5.51502
Prunetin	500	99.7313	3.19682
Isoginkgetin	500	101.86	4.13846
Spinosin	500	93.2675	10.9114
Irisflorentin	500	98.5904	3.03043
Calycosin	500	100.55	4.24848
7-Methoxyisoflavone	500	99.3545	2.81682
Ginkgetin	500	99.5937	7.40087
(-)-Epicatechin	500	100.85	4.664
Noricaritin	500	100.371	4.4085
(+)-Kavain	500	99.0207	2.78123
Daidzein	500	99.018	5.52309
3'-Methoxypuerarin	500	101.427	3.52778
Icaritin	500	97.6982	4.50457
Isomangiferin	500	99.2668	4.28761
Isorhamnetin	500	85.5568	9.5172
Corylifol A	500	98.1664	4.41384
Hydroxysafflor yellow A	500	85.5542	13.9
5-Methyl-7-methoxyisoflavone	500	98.906	3.31443
Syringaldehyde	500	97.8541	3.75139
Quercimeritrin	500	100.39	3.9888
Sciadopitysin	500	100.38	4.21429
Morusin	500	104.887	3.77287
Daidzin	500	92.2801	4.7745
Wogonin	500	99.3519	2.81764
Puerarin	500	94.7395	10.7858
Formononetin	500	99.2642	5.8048
Oroxin A	500	101.949	3.25716
Spiraeoside	500	99.9707	5.51947
Neobavaisoflavone	500	100.97	4.38333
3,7,4'-Trihydroxyflavone	500	98.867	3.30714
Ononin	500	97.2152	5.56253
Tectorigenin	500	98.3806	6.9172
(E)-Cardamonin	500	101.538	6.4141
Mulberrin	500	100.391	4.06932
6-Methylflavone	500	98.4054	3.22667
Homoplantaginin	500	98.564	5.94369
Bavachinin	500	100.588	3.43852
Hydroxygenkwanin	500	99.8997	5.47182
Jaceosidin	500	98.8601	5.39623
Wogonoside	500	101.718	3.56247
Licoisoflavone A	500	99.1301	4.43143
Gambogenic Acid	500	103.763	6.15737
Bilobetin	500	98.3833	5.78711
Nepetin	500	98.7681	4.11517
Vicenin	500	93.9663	6.15304
Isoorientin	500	94.955	3.58202
(2S)-Isoxanthohumol	500	101.222	4.07968
Licochalcone D	500	100.299	2.55106
Irigenin	500	100.672	4.01245
4'-Methylchrysoeriol	500	100.558	6.39752
Isovitexin	500	99.6	7.5009
Scutellarein	500	102.089	5.48089
Baicalein	500	101.33	5.11599
(±)-Equol	500	97.3823	7.84414
Isobavachin	500	98.931	4.22189
Isoliquiritin	500	99.3008	3.6545
(2S)-6-Prenylnaringenin	500	98.6673	5.64585
Hesperidin	500	100.405	5.80344
Liquiritin	500	96.5965	6.37246
Silibinin	500	100.821	3.01676
Eriodictyol	500	97.1525	3.91719
Liquiritigenin	500	100.561	4.35191
Dihydromyricetin	500	102.191	4.43153
Xanthohumol	500	99.7194	5.57327
Phloretin	500	99.4977	1.43603
Hispidulin	500	111.206	1.90643
Loureirin B	500	101.289	4.14771
Phlorizin	500	100.615	5.795
Engeletin	500	99.624	8.81281
Isosakuranetin	500	98.7418	4.48078
Neohesperidin dihydrochalcone	500	91.2669	8.67309
Dihydrokaempferol	500	99.4918	3.83795
Sakuranetin	500	100.874	4.53729
3,4'-Dihydroxyflavone	500	99.46	2.03265
Pinocembrin	500	99.2649	5.09237
Taxifolin 7-O-rhamnoside	500	100.223	3.20783
Taxifolin	500	97.3858	1.64869
Sophoraflavanone G	500	97.5004	4.02996
Isobavachalcone	500	100.625	3.63526
Chrysin	500	98.7413	4.98237
4'-Hydroxychalcone	500	101.238	2.71105
Isoliquiritigenin	500	97.5955	2.16944
Bavachin	500	100.813	6.26836
4-Hydroxychalcone	500	101.981	2.63092
Isosilybin	500	99.3894	6.09206
Galangin	500	100.99	2.91111
Luteolin	500	100.775	4.95043
4'-O-Methylbavachalcone	500	99.0787	3.80227
7-Hydroxy-4H-chromen-4-one	500	98.954	5.64999
(-)-Catechin	500	97.162	4.13468
Kushenol A	500	99.397	3.0261
Methylophiopogonanone B	500	100.798	2.40936
Kaempferide	500	99.5236	5.46531
Glabridin	500	98.1726	4.47482
Kaempferol	500	98.7989	5.19577
Mangiferin	500	97.2886	4.75893
Amentoflavone	500	98.4162	3.4563
Genistein	500	99.619	2.82776
4',5-Dihydroxyflavone	500	100.439	3.40407
Apigenin	500	96.994	4.84923
Farrerol	500	97.1852	3.82849
Methylophiopogonanone A	500	98.4188	4.01666
Blumeatin	500	98.4232	5.29923
Naringenin Chalcone	500	101.317	5.26946
Rhamnocitrin	500	100.507	4.80621
Butin	500	98.8207	4.10466
Flavanomarein	500	94.8508	7.309
(±)-Naringenin	500	99.2384	4.29028
Catechin	500	100.519	2.5929
Hibifolin	500	96.4811	4.50361
Poncirin	500	98.9356	4.91656
Hesperetin	500	100.639	3.24804
Neohesperidin	500	99.8592	4.68329
Prunin	500	94.9859	8.40277
Isosakuranin	500	99.3652	3.15172
IKarisoside A	500	100.457	3.29629
Astilbin	500	100.23	6.3787
Miquelianin	500	97.6425	5.396
Narirutin	500	98.859	4.27587
Nicotiflorin	500	97.2832	3.40721
Silychristin	500	99.4952	4.362
Narcissin	500	96.2181	3.18609
Oroxin B	500	99.9076	3.65
Robinin	500	97.2794	4.73366
Quercitrin	500	99.5842	8.7536
Avicularin	500	96.7359	12.0075
2"-O-Galloylhyperin	500	95.9984	6.67617
Astragalin	500	95.9006	6.66652
Ligustroflavone	500	94.5286	10.0233
Genistin	500	97.2627	3.35382
Tiliroside	500	98.8458	4.4044
Isorhamnetin-3-O-neohespeidoside	500	96.0176	6.18861
6''-O-Acetylglycitin	500	97.3723	8.59302
Typhaneoside	500	93.0206	5.69195
Isorhamnetin-3-O-glucoside	500	89.1907	5.47992
Baimaside	500	95.6721	9.05193
Diosmin	500	99.0845	4.74162
Myricitrin	500	100.198	4.92792
Kaempferol 3-neohesperidoside	500	100.208	3.24573
Glycitin	500	99.6295	4.90292
Rutin	500	94.4566	5.4033
Baohuoside I	500	100.503	3.66863
Trilobatin	500	93.2054	3.97781
Naringin Dihydrochalcone	500	96.3027	7.57509
Eriocitrin	500	99.2937	3.05313
Sagittatoside A	500	98.741	3.58323
Toringin	500	97.7383	6.14319
Loureirin A	500	99.9206	4.97751
Norwogonin	500	97.9874	5.85007
7-Hydroxyflavanone	500	97.8542	4.43628
2-Hydroxychalcone	500	101.129	3.04987
Kaempferol 3-Glucorhamnoside	500	98.4676	7.74818
3,6-Dihydroxyflavone	500	99.1195	3.93221
8-Prenylnaringenin	500	98.3275	3.3383
Gossypin	500	98.8684	5.10026
Dihydrodaidzein	500	95.3721	4.69113
Iristectorigenin A	500	98.5811	4.27755
Neoeriocitrin	500	100.005	3.28324
